# Supplementary material for: Metagenomic and Metabolomic Analysis of Intestinal Excrement Differences Between Natural Hatching and Artificial Peeling out of the Shell in Nipponia nippon
Source: Animals (Basel). 2026 May 11;16(10):1472. doi: 10.3390/ani16101472 (PMC13203340; doi:10.3390/ani16101472)
Supplement: Supplementary file 1 [file animals-16-01472-s001.zip]

Archive with 8 entries (8 files):
- Table S2 The proportions of the bacterial communities at the Genus level.xlsx
- Table S3 The top 20 species at the Phylum level.xlsx
- Table S4 The top 20 species at the Genus level.xlsx
- Table S5 The proportions of the top 10 KEGG functional categories.xlsx
- Table S6 The top 10 KEGG functional categories.xlsx
- Table S7 The microorganism and metabolite association analysis in the anion mode.xls
- Table S8 The microorganism and metabolite association analysis in the cationic mode. .xls
- Table S1 The proportions of the bacterial communities at the Phylum level.xlsx
