# Supplementary material for: Metagenomic and Metabolomic Analysis of Intestinal Excrement Differences Between Natural Hatching and Artificial Peeling out of the Shell in Nipponia nippon
Source: Animals (Basel). 2026 May 11;16(10):1472. doi: 10.3390/ani16101472 (PMC13203340; doi:10.3390/ani16101472)
Supplement: Supplementary file 1 [file animals-16-01472-s001.zip › Table S2 The proportions of the bacterial communities at the Genus level.xlsx]

## Sheet: GROUPM~2
genus	ZE	ZM	ZL	RE	RM	RL	Description
f__Enterobacteriaceae;g__Plesiomonas	0.105596455678062	0.116760698165627	0.013634353972939	0.222651667349433	0.019590808800536	0.0888600397805373	k__Bacteria;p__Pseudomonadota;c__Gammaproteobacteria;o__Enterobacterales;f__Enterobacteriaceae;g__Plesiomonas
f__Clostridiaceae;g__Clostridium	0.0421923501365202	0.0326648897699405	0.0314722389914888	0.0313810936200076	0.0305593667188294	0.111910417765307	k__Bacteria;p__Bacillota;c__Clostridia;o__Eubacteriales;f__Clostridiaceae;g__Clostridium
f__Bacteroidaceae;g__Bacteroides	0.0675761998992014	0.00871175681601057	0.000313841732252057	2.62748627351887e-05	0.00359561189385598	0.0308470959580016	k__Bacteria;p__Bacteroidota;c__Bacteroidia;o__Bacteroidales;f__Bacteroidaceae;g__Bacteroides
f__Streptococcaceae;g__Lactococcus	0.000252022219790916	0.00135993433850926	0.00021595224129741	0.00053742071907594	0.0324145410752887	0.0023249817031764	k__Bacteria;p__Bacillota;c__Bacilli;o__Lactobacillales;f__Streptococcaceae;g__Lactococcus
f__Aeromonadaceae;g__Aeromonas	0.00808194390768926	0.0335009686755021	0.00866286975621076	0.00381511973098959	0.0211182804797351	0.0109625304361356	k__Bacteria;p__Pseudomonadota;c__Gammaproteobacteria;o__Aeromonadales;f__Aeromonadaceae;g__Aeromonas
f__Hafniaceae;g__Edwardsiella	0.0277863701492275	0.0861884881426869	0.00172770091014425	0.00192559752429227	0.0112495099494288	0.145534795244124	k__Bacteria;p__Pseudomonadota;c__Gammaproteobacteria;o__Enterobacterales;f__Hafniaceae;g__Edwardsiella
f__Fusobacteriaceae;g__Fusobacterium	0.00406644459121705	0.00180637813959185	0.000655285957564491	8.62693929837413e-06	0.00024330842556536	0.00662233045798145	k__Bacteria;p__Fusobacteriota;c__Fusobacteriia;o__Fusobacteriales;f__Fusobacteriaceae;g__Fusobacterium
f__Enterococcaceae;g__Enterococcus	0.0374214347616221	0.00411636882949539	0.0223979860129792	0.05556510081556	0.0349837622358589	0.0978694706112827	k__Bacteria;p__Bacillota;c__Bacilli;o__Lactobacillales;f__Enterococcaceae;g__Enterococcus
f__Enterobacteriaceae;g__Escherichia	0.0952960864767523	0.0738530450342549	0.0158547229055055	0.0637872721304251	0.061028085174543	0.0231159245045417	k__Bacteria;p__Pseudomonadota;c__Gammaproteobacteria;o__Enterobacterales;f__Enterobacteriaceae;g__Escherichia
f__Morganellaceae;g__Providencia	8.128943149531e-05	0.000241958059356501	5.57576598398767e-05	5.05197663307183e-05	0.00141621810698241	0.00027713674310973	k__Bacteria;p__Pseudomonadota;c__Gammaproteobacteria;o__Enterobacterales;f__Morganellaceae;g__Providencia
f__Morganellaceae;g__Morganella	0.0013023302078317	0.00151770508060824	0.000655052263794823	0.000577069236833429	0.00177236565461482	0.000142737322467288	k__Bacteria;p__Pseudomonadota;c__Gammaproteobacteria;o__Enterobacterales;f__Morganellaceae;g__Morganella
f__Fusobacteriaceae;g__Cetobacterium	0.00390791254422351	0.00218800727081616	0.000389295259079202	0.00113705728387021	0.00154424672181608	0.00559272053079901	k__Bacteria;p__Fusobacteriota;c__Fusobacteriia;o__Fusobacteriales;f__Fusobacteriaceae;g__Cetobacterium
f__Corynebacteriaceae;g__Corynebacterium	0.000297579216218472	0.00227544892813341	0.00110725054707443	0.000694113730344144	0.00192326671848046	0.00456384203579026	k__Bacteria;p__Actinomycetota;c__Actinomycetes;o__Mycobacteriales;f__Corynebacteriaceae;g__Corynebacterium
f__Enterobacteriaceae;g__Citrobacter	0.0281138906705302	0.0110645415751757	0.00181347711059182	0.0192429677355906	0.0280418615472963	0.00227221823269008	k__Bacteria;p__Pseudomonadota;c__Gammaproteobacteria;o__Enterobacterales;f__Enterobacteriaceae;g__Citrobacter
f__Campylobacteraceae;g__Campylobacter	0.000152371577913456	0.000690502718987456	0.00508021408615988	0.000179665916515606	0.000263962979622804	0.00132269924700084	k__Bacteria;p__Campylobacterota;c__Epsilonproteobacteria;o__Campylobacterales;f__Campylobacteraceae;g__Campylobacter
f__Enterobacteriaceae;g__Enterobacter	0.0205615979785002	0.00188100037590068	0.000612195774012533	0.0178353314234034	0.00170640798656033	0.00223103674323172	k__Bacteria;p__Pseudomonadota;c__Gammaproteobacteria;o__Enterobacterales;f__Enterobacteriaceae;g__Enterobacter
f__Lactobacillaceae;g__Ligilactobacillus	0.0016143622205216	0.000425357253878854	0.000315066930806464	2.83155179668841e-05	0.00289342527981717	0.00213210756859629	k__Bacteria;p__Bacillota;c__Bacilli;o__Lactobacillales;f__Lactobacillaceae;g__Ligilactobacillus
f__Guelinviridae;g__Brucesealvirus	0.00157377594969535	3.82088378538663e-08	0.000132251238012622	0.002698581317162	4.90750496279902e-05	0.000660879719769319	k__Viruses;p__Uroviricota;c__Caudoviricetes;o__Unclassified;f__Guelinviridae;g__Brucesealvirus
f__Morganellaceae;g__Proteus	0.00063339038262779	0.000987596108706517	0.000619271546266024	0.000565861716485683	0.00240766911873683	0.000808377113964142	k__Bacteria;p__Pseudomonadota;c__Gammaproteobacteria;o__Enterobacterales;f__Morganellaceae;g__Proteus
f__Enterococcaceae;g__Catellicoccus	0.00168552878643305	0.00155124766745291	0.00185887648393426	6.6706129338195e-06	0.00827723212983891	0.0143349894994576	k__Bacteria;p__Bacillota;c__Bacilli;o__Lactobacillales;f__Enterococcaceae;g__Catellicoccus
f__Peptostreptococcaceae;g__Paraclostridium	0.00287117661225398	0.00280875122045823	0.0010948685213189	0.00183865824395029	0.0045094477900151	0.00312626002467674	k__Bacteria;p__Bacillota;c__Clostridia;o__Peptostreptococcales;f__Peptostreptococcaceae;g__Paraclostridium
f__Enterobacteriaceae;g__Klebsiella	0.00407911213013367	0.0035456856960261	0.00185557786178232	0.00373940212526233	0.00284976199479444	0.00386599395955689	k__Bacteria;p__Pseudomonadota;c__Gammaproteobacteria;o__Enterobacterales;f__Enterobacteriaceae;g__Klebsiella
f__Enterococcaceae;g__Vagococcus	0.000406990551947585	0.000546239460309239	0.000498906064237918	5.02608589851684e-05	0.00235950074168276	0.00343914573373055	k__Bacteria;p__Bacillota;c__Bacilli;o__Lactobacillales;f__Enterococcaceae;g__Vagococcus
f__Peptostreptococcaceae;g__Peptostreptococcus	0.00250599558503404	0.000465964811254528	0.000795869133948271	4.85099013990138e-05	0.00190383403654212	0.00295729926138763	k__Bacteria;p__Bacillota;c__Clostridia;o__Peptostreptococcales;f__Peptostreptococcaceae;g__Peptostreptococcus
f__Tannerellaceae;g__Parabacteroides	0.00485750623516152	0.000817987847687516	8.32431095396964e-05	5.30566004845944e-06	0.000412033751956656	0.0102154262933338	k__Bacteria;p__Bacteroidota;c__Bacteroidia;o__Bacteroidales;f__Tannerellaceae;g__Parabacteroides
f__Peptostreptococcaceae;g__Romboutsia	8.9840836750497e-05	9.81729183134388e-05	0.000318573494130168	4.96047955399455e-05	0.000127360676415262	0.000438348075204793	k__Bacteria;p__Bacillota;c__Clostridia;o__Peptostreptococcales;f__Peptostreptococcaceae;g__Romboutsia
f__Oxalobacteraceae;g__Herbaspirillum	3.05622580092776e-05	3.96515171272727e-05	0.00445057376359483	1.24388338091492e-05	1.9545228582599e-05	0.000138173409978797	k__Bacteria;p__Pseudomonadota;c__Betaproteobacteria;o__Burkholderiales;f__Oxalobacteraceae;g__Herbaspirillum
f__Streptococcaceae;g__Streptococcus	0.000429538319153117	0.000372797644903366	0.000641829636907628	0.000414720808713963	0.00503718926546944	0.00211405164622859	k__Bacteria;p__Bacillota;c__Bacilli;o__Lactobacillales;f__Streptococcaceae;g__Streptococcus
f__Micromonosporaceae;g__Micromonospora	5.03488616194979e-05	0.00110509949099418	0.004602968467782	3.05364366987067e-05	0.000506703766294365	3.93783762147353e-05	k__Bacteria;p__Actinomycetota;c__Actinomycetes;o__Micromonosporales;f__Micromonosporaceae;g__Micromonospora
f__Straboviridae;g__Gualtarvirus	9.05268417019157e-08	1.25054252589512e-05	5.87909086785566e-07	0	0.000521114697813234	0.000254263856655555	k__Viruses;p__Uroviricota;c__Caudoviricetes;o__Unclassified;f__Straboviridae;g__Gualtarvirus
f__Lactobacillaceae;g__Lacticaseibacillus	3.36596179199681e-05	0.000399804956380085	0.000345392823687913	6.57028295193594e-06	0.000548590594017854	0.00382159054098816	k__Bacteria;p__Bacillota;c__Bacilli;o__Lactobacillales;f__Lactobacillaceae;g__Lacticaseibacillus
f__Bifidobacteriaceae;g__Bifidobacterium	1.15162932637471e-05	0.000327367173040163	0.000415364067412085	5.9641060227999e-05	6.67357493269299e-05	0.00335853681065871	k__Bacteria;p__Actinomycetota;c__Actinomycetes;o__Bifidobacteriales;f__Bifidobacteriaceae;g__Bifidobacterium
f__Autographiviridae;g__Drulisvirus	0	6.56918879543325e-09	0	0	0	0.00321612726635563	k__Viruses;p__Uroviricota;c__Caudoviricetes;o__Unclassified;f__Autographiviridae;g__Drulisvirus
f__Enterobacteriaceae;g__Salmonella	0.00276699216171462	0.00164042727706531	0.000532682516466998	0.00191558749186974	0.0019137509581595	0.00339338140668914	k__Bacteria;p__Pseudomonadota;c__Gammaproteobacteria;o__Enterobacterales;f__Enterobacteriaceae;g__Salmonella
f__Schitoviridae;g__Gamaleyavirus	8.08123872800437e-09	0	4.27040062635737e-08	0	0	6.74885500219348e-08	k__Viruses;p__Uroviricota;c__Caudoviricetes;o__Unclassified;f__Schitoviridae;g__Gamaleyavirus
f__Peptoniphilaceae;g__Finegoldia	0.000146671049766369	7.85024018332394e-05	0.000300778647648046	0.000184252013494915	6.10259348146924e-05	0.000396452443285343	k__Bacteria;p__Bacillota;c__Tissierellia;o__Tissierellales;f__Peptoniphilaceae;g__Finegoldia
f__Straboviridae;g__Biquartavirus	3.94369961790305e-08	6.704196764003e-05	1.2281878936736e-07	1.61305922773628e-07	0.00282976105629824	0.00153357861604746	k__Viruses;p__Uroviricota;c__Caudoviricetes;o__Unclassified;f__Straboviridae;g__Biquartavirus
f__Nocardiaceae;g__Nocardia	0.000457440717270322	0.00204583322108229	0.00362745980816478	0.00240966495656335	0.00345311917947407	0.00129818381487152	k__Bacteria;p__Actinomycetota;c__Actinomycetes;o__Mycobacteriales;f__Nocardiaceae;g__Nocardia
f__Unclassified;g__Mooglevirus	0.00122811639859807	0.000688790443304773	1.74696023727381e-08	7.61607211091644e-06	0.00197205418875752	1.1736238041462e-05	k__Viruses;p__Uroviricota;c__Caudoviricetes;o__Unclassified;f__Unclassified;g__Mooglevirus
f__Straboviridae;g__Tulanevirus	0	4.76893286073094e-05	1.07762930366824e-07	1.06119825713961e-08	0.00194380825069426	0.000980395312085338	k__Viruses;p__Uroviricota;c__Caudoviricetes;o__Unclassified;f__Straboviridae;g__Tulanevirus
f__Vibrionaceae;g__Vibrio	0.000901078887562623	0.00131930244533739	0.00107110096614434	0.00141210419323118	0.000492942902755106	0.000943544440731034	k__Bacteria;p__Pseudomonadota;c__Gammaproteobacteria;o__Vibrionales;f__Vibrionaceae;g__Vibrio
f__Shewanellaceae;g__Shewanella	0.000114080246118169	0.000496597498601393	8.21222168712326e-05	0.000186299184755184	0.000583303356458888	0.000363132186255341	k__Bacteria;p__Pseudomonadota;c__Gammaproteobacteria;o__Alteromonadales;f__Shewanellaceae;g__Shewanella
f__Moraxellaceae;g__Acinetobacter	6.03256815106776e-05	0.000902814608629203	0.00229272188122776	0.000100970450814901	0.000390068161782519	0.000110477745157713	k__Bacteria;p__Pseudomonadota;c__Gammaproteobacteria;o__Moraxellales;f__Moraxellaceae;g__Acinetobacter
f__Straboviridae;g__Tequatrovirus	0	0.00122380535694971	2.12951697907809e-07	3.64533752349177e-08	0.000131392498515008	6.66093876232811e-05	k__Viruses;p__Uroviricota;c__Caudoviricetes;o__Unclassified;f__Straboviridae;g__Tequatrovirus
f__Glomeraceae;g__Rhizophagus	1.35903405340286e-05	0.000570509464562741	0.00140544790507484	1.85046159346075e-05	0.00019607624339373	1.89908064973407e-05	k__Eukaryota;p__Mucoromycota;c__Glomeromycetes;o__Glomerales;f__Glomeraceae;g__Rhizophagus
f__Drexlerviridae;g__Nouzillyvirus	2.83816459076902e-07	0	5.69069337924273e-06	0	0	0.00020971523167925	k__Viruses;p__Uroviricota;c__Caudoviricetes;o__Unclassified;f__Drexlerviridae;g__Nouzillyvirus
f__Enterobacteriaceae;g__Shigella	0.00218964078348053	0.00150386147043948	0.000262882423152273	0.00141225943059869	0.00142530039265296	0.000518676706422262	k__Bacteria;p__Pseudomonadota;c__Gammaproteobacteria;o__Enterobacterales;f__Enterobacteriaceae;g__Shigella
f__Chlamydiaceae;g__Chlamydia	0.000258066571569251	0.000839224026730674	0.00158268555836734	0.000893213351638062	0.0014267225773181	0.000545492512427901	k__Bacteria;p__Chlamydiota;c__Chlamydiia;o__Chlamydiales;f__Chlamydiaceae;g__Chlamydia
f__Eggerthellaceae;g__Paraeggerthella	0.000268911336594652	0.00012931736494978	9.8484589556513e-06	2.83532280896777e-07	0.00104312360020953	2.83672271409345e-05	k__Bacteria;p__Actinomycetota;c__Coriobacteriia;o__Eggerthellales;f__Eggerthellaceae;g__Paraeggerthella
f__Lactobacillaceae;g__Lactobacillus	0.000224618673261946	0.000180545042663251	0.000133913511029902	0.000357776229259528	0.000759457899379059	0.000840204632936636	k__Bacteria;p__Bacillota;c__Bacilli;o__Lactobacillales;f__Lactobacillaceae;g__Lactobacillus
f__Guelinviridae;g__Susfortunavirus	0.00013871611487944	0.000403561318860995	6.10555996227775e-06	0.000258208782679106	0.00102913216240827	3.23933080255255e-05	k__Viruses;p__Uroviricota;c__Caudoviricetes;o__Unclassified;f__Guelinviridae;g__Susfortunavirus
f__Straboviridae;g__Pseudotevenvirus	3.72752215133315e-08	3.82839282962294e-05	2.41473562939032e-07	7.42282700296255e-08	0.000989608923695293	0.000577671741958564	k__Viruses;p__Uroviricota;c__Caudoviricetes;o__Unclassified;f__Straboviridae;g__Pseudotevenvirus
f__Helicobacteraceae;g__Helicobacter	0.000188163595468725	0.000749996325189357	0.00141551927496121	0.000921952732177248	0.00130938853876598	0.00052713637953994	k__Bacteria;p__Campylobacterota;c__Epsilonproteobacteria;o__Campylobacterales;f__Helicobacteraceae;g__Helicobacter
f__Moraxellaceae;g__Psychrobacter	1.89670760104853e-06	0.000843761481640931	1.18138849037175e-05	1.53564701722009e-06	9.2794607165875e-07	4.38941096084792e-06	k__Bacteria;p__Pseudomonadota;c__Gammaproteobacteria;o__Moraxellales;f__Moraxellaceae;g__Psychrobacter
f__Dysgonomonadaceae;g__Dysgonomonas	0.000778963606463966	9.09601759675637e-05	1.19998544830724e-05	5.85283805087225e-07	7.62376155016004e-05	0.00127606236043428	k__Bacteria;p__Bacteroidota;c__Bacteroidia;o__Bacteroidales;f__Dysgonomonadaceae;g__Dysgonomonas
f__Lachnospiraceae;g__Zhenhengia	0.00018780865569361	0.00091323303604757	5.14952172211721e-07	3.59792707837997e-06	1.12087441163568e-05	1.08844742111634e-06	k__Bacteria;p__Bacillota;c__Clostridia;o__Lachnospirales;f__Lachnospiraceae;g__Zhenhengia
f__Staphylococcaceae;g__Macrococcoides	4.32530156191947e-05	5.39183960250814e-05	0.000168937438757183	0.000589059390320572	0.000719363654489505	0.000102321195942217	k__Bacteria;p__Bacillota;c__Bacilli;o__Bacillales;f__Staphylococcaceae;g__Macrococcoides
f__Chitinophagaceae;g__Chitinophaga	0.00015163672978921	0.000669305935850361	0.00118758339068669	0.000818639017410866	0.0012107869412027	0.000435706839008687	k__Bacteria;p__Bacteroidota;c__Chitinophagia;o__Chitinophagales;f__Chitinophagaceae;g__Chitinophaga
f__Straboviridae;g__Slopekvirus	0	2.10529944027941e-05	4.02174994854824e-08	1.78853638722047e-08	0.000834800362503587	0.000455175998463489	k__Viruses;p__Uroviricota;c__Caudoviricetes;o__Unclassified;f__Straboviridae;g__Slopekvirus
f__Bacillaceae;g__Bacillus	0.000800516434263008	0.000994442485952045	0.00127549324971458	0.000765940013326546	0.0008086859883935	0.000705870198260525	k__Bacteria;p__Bacillota;c__Bacilli;o__Bacillales;f__Bacillaceae;g__Bacillus
f__Guelinviridae;g__Capvunavirus	0	0.000252329613042003	0	5.89554586923672e-08	0.000634613866837654	0	k__Viruses;p__Uroviricota;c__Caudoviricetes;o__Unclassified;f__Guelinviridae;g__Capvunavirus
f__Pseudomonadaceae;g__Pseudomonas	0.000311294924667865	0.000304396464525574	0.000806883095737562	0.000297575895106397	0.000388989487783052	0.000232237203326559	k__Bacteria;p__Pseudomonadota;c__Gammaproteobacteria;o__Pseudomonadales;f__Pseudomonadaceae;g__Pseudomonas
f__Barnesiellaceae;g__Coprobacter	0.000602157964227898	2.96351322505673e-05	2.96846378229951e-06	3.24766617426437e-07	1.24561641583712e-05	0.000570397253895913	k__Bacteria;p__Bacteroidota;c__Bacteroidia;o__Bacteroidales;f__Barnesiellaceae;g__Coprobacter
f__Vibrionaceae;g__Photobacterium	0.00096360151561486	0.000980649775303362	0.000124334891933719	0.00111324992455345	0.000454073564782223	0.000700755999297007	k__Bacteria;p__Pseudomonadota;c__Gammaproteobacteria;o__Vibrionales;f__Vibrionaceae;g__Photobacterium
f__Oscillospiraceae;g__Massiliimalia	4.45491524873536e-05	9.15108879624565e-07	0	0	2.368243572593e-09	0	k__Bacteria;p__Bacillota;c__Clostridia;o__Eubacteriales;f__Oscillospiraceae;g__Massiliimalia
f__Budviciaceae;g__Pragia	0.000924257434819972	0.000891285415612832	9.61097058666505e-05	0.00103258112769147	0.000435476557624066	0.00059724950024013	k__Bacteria;p__Pseudomonadota;c__Gammaproteobacteria;o__Enterobacterales;f__Budviciaceae;g__Pragia
f__Unclassified;g__Kolesnikvirus	4.89392028498855e-08	0.000490304361099633	1.5290966622707e-07	2.26523229095695e-05	1.8306213561734e-05	4.90162103317148e-05	k__Viruses;p__Uroviricota;c__Caudoviricetes;o__Unclassified;f__Unclassified;g__Kolesnikvirus
f__Porphyromonadaceae;g__Macellibacteroides	0.000188159270840261	4.98568371218973e-05	4.7909655031575e-06	2.15240911183445e-07	2.5305119634124e-05	0.000582446345188788	k__Bacteria;p__Bacteroidota;c__Bacteroidia;o__Bacteroidales;f__Porphyromonadaceae;g__Macellibacteroides
f__Unclassified;g__Becedseptimavirus	0.000451491606994661	6.63187993760797e-06	0	2.49510776048126e-06	3.30730836280526e-06	0	k__Viruses;p__Uroviricota;c__Caudoviricetes;o__Unclassified;f__Unclassified;g__Becedseptimavirus
f__Streptomycetaceae;g__Streptomyces	0.000254640762479825	0.000204276147495857	0.000241928098508712	0.000208518987525252	0.000271199435393931	0.0001958252796815	k__Bacteria;p__Actinomycetota;c__Actinomycetes;o__Kitasatosporales;f__Streptomycetaceae;g__Streptomyces
f__Lactobacillaceae;g__Limosilactobacillus	7.75991537029014e-05	6.55202896278006e-05	5.19688031502013e-05	1.44978842342355e-06	0.000472821585808253	0.000368184227174987	k__Bacteria;p__Bacillota;c__Bacilli;o__Lactobacillales;f__Lactobacillaceae;g__Limosilactobacillus
f__Rikenellaceae;g__Alistipes	0.000377700687521054	4.03384018530754e-05	5.15012093348371e-06	6.96379285050828e-07	2.29764367182719e-05	0.000696618586415385	k__Bacteria;p__Bacteroidota;c__Bacteroidia;o__Bacteroidales;f__Rikenellaceae;g__Alistipes
f__Ignatzschineriaceae;g__Wohlfahrtiimonas	0	0.000370812404671615	2.69394720002274e-05	0	7.28326975476469e-07	2.76006088635798e-05	k__Bacteria;p__Pseudomonadota;c__Gammaproteobacteria;o__Cardiobacteriales;f__Ignatzschineriaceae;g__Wohlfahrtiimonas
f__Micrococcaceae;g__Kocuria	2.26018398515482e-05	1.67316235374163e-05	2.26665083379595e-05	9.64959468125638e-05	0.000396746522746345	0.000267631942909203	k__Bacteria;p__Actinomycetota;c__Actinomycetes;o__Micrococcales;f__Micrococcaceae;g__Kocuria
f__Staphylococcaceae;g__Mammaliicoccus	2.16700848639101e-05	9.88416666508703e-07	4.12958562214647e-06	0.000642301785003508	2.42931133344662e-05	2.78313000016248e-06	k__Bacteria;p__Bacillota;c__Bacilli;o__Bacillales;f__Staphylococcaceae;g__Mammaliicoccus
f__Yersiniaceae;g__Serratia	0.000211683928521331	0.000195587200741379	4.53140033099047e-05	0.000171559590137444	0.000114839767317509	0.000391992894002893	k__Bacteria;p__Pseudomonadota;c__Gammaproteobacteria;o__Enterobacterales;f__Yersiniaceae;g__Serratia
f__Lactobacillaceae;g__Latilactobacillus	9.80790501519181e-06	4.3951756543241e-05	9.32267455013566e-06	1.09900347937732e-05	0.00035556022570841	7.6697911454717e-05	k__Bacteria;p__Bacillota;c__Bacilli;o__Lactobacillales;f__Lactobacillaceae;g__Latilactobacillus
f__Orthomyxoviridae;g__Alphainfluenzavirus	0.000187342696319101	0	7.52415046591592e-05	0	0	0.000298697605241173	k__Viruses;p__Negarnaviricota;c__Insthoviricetes;o__Articulavirales;f__Orthomyxoviridae;g__Alphainfluenzavirus
f__Guelinviridae;g__Gregsiragusavirus	4.73837879401156e-05	0	9.36673147330737e-08	0.000104048093949477	1.55938574888024e-06	0	k__Viruses;p__Uroviricota;c__Caudoviricetes;o__Unclassified;f__Guelinviridae;g__Gregsiragusavirus
f__Leptotrichiaceae;g__Leptotrichia	8.21941472344683e-05	1.71583183935951e-05	1.61947932255645e-06	1.36724199747886e-05	6.21334201590671e-06	4.17692663145382e-05	k__Bacteria;p__Fusobacteriota;c__Fusobacteriia;o__Fusobacteriales;f__Leptotrichiaceae;g__Leptotrichia
f__Bacteroidaceae;g__Phocaeicola	0.000303391335806763	3.18663575421498e-05	4.20126719165507e-06	6.00196157637337e-07	1.8106051208033e-05	0.000524463783336539	k__Bacteria;p__Bacteroidota;c__Bacteroidia;o__Bacteroidales;f__Bacteroidaceae;g__Phocaeicola
f__Microbacteriaceae;g__Microbacterium	1.42674109762835e-05	2.40700818184403e-05	0.00033362510978856	6.6739650105273e-05	3.22796987035513e-05	1.37235648030752e-05	k__Bacteria;p__Actinomycetota;c__Actinomycetes;o__Micrococcales;f__Microbacteriaceae;g__Microbacterium
f__Peptoniphilaceae;g__Parvimonas	4.98925786789357e-05	2.12753352987451e-05	2.78319736022726e-05	4.56585702033427e-05	2.66450569174172e-05	0.000176766329567291	k__Bacteria;p__Bacillota;c__Tissierellia;o__Tissierellales;f__Peptoniphilaceae;g__Parvimonas
f__Peptostreptococcaceae;g__Clostridioides	0.000123916646355388	5.93828791612281e-05	7.39368014759883e-05	7.40594029477116e-05	8.08462964866576e-05	0.000272507781180845	k__Bacteria;p__Bacillota;c__Clostridia;o__Peptostreptococcales;f__Peptostreptococcaceae;g__Clostridioides
f__Halomonadaceae;g__Cobetia	5.52697890689399e-05	0.000270541306298913	0.000434968249654935	0.000288069057263836	0.000421227442132892	0.000156523736828148	k__Bacteria;p__Pseudomonadota;c__Gammaproteobacteria;o__Oceanospirillales;f__Halomonadaceae;g__Cobetia
f__Veillonellaceae;g__Veillonella	0.000174310130554623	7.07113349699955e-05	9.53103015071302e-05	0.000247523109997617	0.00013841857096713	0.000405295620778113	k__Bacteria;p__Bacillota;c__Negativicutes;o__Veillonellales;f__Veillonellaceae;g__Veillonella
f__Lactobacillaceae;g__Loigolactobacillus	1.15245449301745e-05	4.1430062918181e-05	1.32582965446764e-05	0	0.000303247963855686	9.84073952159349e-05	k__Bacteria;p__Bacillota;c__Bacilli;o__Lactobacillales;f__Lactobacillaceae;g__Loigolactobacillus
f__Barnesiellaceae;g__Barnesiella	0.000234578616151044	9.59508714186872e-06	1.35979279404676e-06	1.934826284669e-07	3.94697175176967e-06	0.000227149623559419	k__Bacteria;p__Bacteroidota;c__Bacteroidia;o__Bacteroidales;f__Barnesiellaceae;g__Barnesiella
f__Chaseviridae;g__Pahsextavirus	0	6.23654161810345e-06	1.70140738887775e-07	2.5067675369234e-08	0.000268376883720124	0.000137204098421311	k__Viruses;p__Uroviricota;c__Caudoviricetes;o__Unclassified;f__Chaseviridae;g__Pahsextavirus
f__Straboviridae;g__Ceceduovirus	0	5.82264656661106e-06	2.18036322228781e-08	6.76656737606897e-08	0.000265302656634094	0.000126056756575737	k__Viruses;p__Uroviricota;c__Caudoviricetes;o__Unclassified;f__Straboviridae;g__Ceceduovirus
f__Straboviridae;g__Winklervirus	0	6.29810063806942e-06	0	0	0.000266906750927011	0.000133259142682884	k__Viruses;p__Uroviricota;c__Caudoviricetes;o__Unclassified;f__Straboviridae;g__Winklervirus
f__Peptostreptococcaceae;g__Paeniclostridium	2.26728940785804e-05	1.97235903492762e-06	1.25889876462313e-05	5.40347169002757e-07	2.45336354948034e-06	2.61397300401053e-05	k__Bacteria;p__Bacillota;c__Clostridia;o__Peptostreptococcales;f__Peptostreptococcaceae;g__Paeniclostridium
f__Straboviridae;g__Bragavirus	0	5.04404078363727e-06	1.85682081656638e-08	3.0033912932804e-08	0.000254423165801104	0.000130380926553504	k__Viruses;p__Uroviricota;c__Caudoviricetes;o__Unclassified;f__Straboviridae;g__Bragavirus
f__Pectobacteriaceae;g__Dickeya	4.42746325877794e-06	6.35441172727594e-06	7.45455061701481e-07	2.3853554513808e-06	2.12390442315816e-06	3.45150425641387e-06	k__Bacteria;p__Pseudomonadota;c__Gammaproteobacteria;o__Enterobacterales;f__Pectobacteriaceae;g__Dickeya
f__Unclassified;g__Astrithrvirus	4.67714641151111e-06	6.56862632277716e-05	1.36378285153732e-06	2.319370957314e-06	0.00024566439118117	2.23963611242749e-06	k__Viruses;p__Uroviricota;c__Caudoviricetes;o__Unclassified;f__Unclassified;g__Astrithrvirus
f__Enterobacteriaceae;g__Raoultella	0.000227301685228743	0.000146263615429771	6.5191044395144e-05	0.000193872102597772	0.000170947618140534	0.000102340928374558	k__Bacteria;p__Pseudomonadota;c__Gammaproteobacteria;o__Enterobacterales;f__Enterobacteriaceae;g__Raoultella
f__Odoribacteraceae;g__Butyricimonas	0.000215257314607423	1.55943565468969e-05	4.20326687759628e-06	1.48739360116227e-06	9.75763519089953e-06	0.000273159012506161	k__Bacteria;p__Bacteroidota;c__Bacteroidia;o__Bacteroidales;f__Odoribacteraceae;g__Butyricimonas
f__Staphylococcaceae;g__Staphylococcus	7.1187233448513e-05	3.2588960978856e-05	7.066902335896e-05	0.000104250002887459	0.000111669605342723	0.00011939217412945	k__Bacteria;p__Bacillota;c__Bacilli;o__Bacillales;f__Staphylococcaceae;g__Staphylococcus
f__Pectobacteriaceae;g__Pectobacterium	3.08303532305607e-05	2.44089503915072e-05	1.22423222806395e-05	2.26597022557532e-05	7.16789189607829e-06	0.000218673558523457	k__Bacteria;p__Pseudomonadota;c__Gammaproteobacteria;o__Enterobacterales;f__Pectobacteriaceae;g__Pectobacterium
f__Mycobacteriaceae;g__Mycobacterium	2.45554790318541e-05	6.39979930990338e-05	0.000113284697770853	3.71219869115545e-05	8.95153864260123e-05	2.03671747034754e-05	k__Bacteria;p__Actinomycetota;c__Actinomycetes;o__Mycobacteriales;f__Mycobacteriaceae;g__Mycobacterium
f__Peptostreptococcaceae;g__Terrisporobacter	1.27860798538635e-05	2.37038919082642e-05	2.46188255045657e-05	1.44971083256381e-05	3.3535517143656e-05	7.97104148197294e-05	k__Bacteria;p__Bacillota;c__Clostridia;o__Peptostreptococcales;f__Peptostreptococcaceae;g__Terrisporobacter
f__Flavobacteriaceae;g__Flavobacterium	0.000181542018018607	4.86824810864714e-05	0.00012222933714302	6.50079863044916e-05	8.28745605767878e-05	0.000157290134731083	k__Bacteria;p__Bacteroidota;c__Flavobacteriia;o__Flavobacteriales;f__Flavobacteriaceae;g__Flavobacterium
f__Paenibacillaceae;g__Brevibacillus	0.000130202085834046	0.00015641330030932	1.26047051964915e-05	0.000291670884096399	1.98598981434719e-05	0.00013667098800355	k__Bacteria;p__Bacillota;c__Bacilli;o__Bacillales;f__Paenibacillaceae;g__Brevibacillus
f__Erwiniaceae;g__Pantoea	0.000165877583972238	0.00019779843854359	6.55290232159782e-05	0.000203561611213503	9.28707526647268e-05	0.000226268898655687	k__Bacteria;p__Pseudomonadota;c__Gammaproteobacteria;o__Enterobacterales;f__Erwiniaceae;g__Pantoea
f__Prevotellaceae;g__Prevotella	0.00019100341434793	1.16808367912521e-05	1.74819084795195e-06	1.02630108143458e-07	6.20374149184355e-06	0.000188437462450376	k__Bacteria;p__Bacteroidota;c__Bacteroidia;o__Bacteroidales;f__Prevotellaceae;g__Prevotella
f__Autographiviridae;g__Kayfunavirus	4.58806330204479e-05	5.84498480591858e-05	0.000191426793819968	1.4461074537882e-05	0.000187663946961639	2.15156833907652e-05	k__Viruses;p__Uroviricota;c__Caudoviricetes;o__Unclassified;f__Autographiviridae;g__Kayfunavirus
f__Paludibacteraceae;g__Paludibacter	0.000183986296315784	1.54024367324888e-05	1.68177131341428e-06	9.31781584605635e-08	7.41566869221832e-06	0.000238294547485905	k__Bacteria;p__Bacteroidota;c__Bacteroidia;o__Bacteroidales;f__Paludibacteraceae;g__Paludibacter
f__Propionibacteriaceae;g__Nigerium	2.09910727974588e-06	1.40234309855989e-07	2.32854170164483e-07	0.000326925525520814	1.18818139958243e-06	5.02943662362774e-07	k__Bacteria;p__Actinomycetota;c__Actinomycetes;o__Propionibacteriales;f__Propionibacteriaceae;g__Nigerium
f__Rhodanobacteraceae;g__Dokdonella	4.75085834384935e-08	2.27742010402732e-06	6.61187406168254e-07	8.33605721637898e-07	1.24949638558214e-06	7.46324433596776e-05	k__Bacteria;p__Pseudomonadota;c__Gammaproteobacteria;o__Xanthomonadales;f__Rhodanobacteraceae;g__Dokdonella
f__Weeksellaceae;g__Chryseobacterium	1.62361553342604e-05	5.28612209548091e-06	0.000165631049415481	1.39929514986e-06	5.64395504450576e-06	3.57361752881974e-05	k__Bacteria;p__Bacteroidota;c__Flavobacteriia;o__Flavobacteriales;f__Weeksellaceae;g__Chryseobacterium
f__Odoribacteraceae;g__Odoribacter	0.000154332087875665	1.44341071154388e-05	1.51085755304947e-06	1.4937279847432e-07	7.13232051760461e-06	0.000215350071958254	k__Bacteria;p__Bacteroidota;c__Bacteroidia;o__Bacteroidales;f__Odoribacteraceae;g__Odoribacter
f__Unclassified;g__Mimasvirus	0.00016061391603223	1.1422517412356e-07	0	9.17456229656248e-06	1.35075785140193e-06	0	k__Viruses;p__Uroviricota;c__Caudoviricetes;o__Unclassified;f__Unclassified;g__Mimasvirus
f__Prevotellaceae;g__Leyella	1.8797717251637e-05	4.18068115349411e-08	2.00315421579406e-08	1.93128133817883e-08	1.51351327455196e-08	6.16623277111013e-07	k__Bacteria;p__Bacteroidota;c__Bacteroidia;o__Bacteroidales;f__Prevotellaceae;g__Leyella
f__Pasteurellaceae;g__Mergibacter	1.1759050676929e-05	8.47052670684418e-07	1.34486284845022e-06	7.64763006664357e-07	1.65849798187274e-07	1.52683054863815e-05	k__Bacteria;p__Pseudomonadota;c__Gammaproteobacteria;o__Pasteurellales;f__Pasteurellaceae;g__Mergibacter
f__Alcanivoracaceae;g__Alcanivorax	3.44261827363125e-06	8.06440065041107e-05	0.000230981351611726	4.77011841492047e-06	3.07996983316092e-05	3.7942635370236e-06	k__Bacteria;p__Pseudomonadota;c__Gammaproteobacteria;o__Oceanospirillales;f__Alcanivoracaceae;g__Alcanivorax
f__Lactobacillaceae;g__Pediococcus	1.63045421138682e-05	2.07266383214678e-05	2.03564599748699e-05	7.03643515996079e-07	0.000124928923621093	0.000153477244070727	k__Bacteria;p__Bacillota;c__Bacilli;o__Lactobacillales;f__Lactobacillaceae;g__Pediococcus
f__Leptotrichiaceae;g__Sneathia	3.07778111613066e-05	0.00011480521574322	0.000222691578476852	0.000151864668509429	0.000219307862688476	8.01874935706975e-05	k__Bacteria;p__Fusobacteriota;c__Fusobacteriia;o__Fusobacteriales;f__Leptotrichiaceae;g__Sneathia
f__Porphyromonadaceae;g__Massilibacteroides	5.87469070173419e-05	1.57998347676412e-05	1.60730046272727e-06	9.5216265320436e-08	8.00377384504358e-06	0.000181333357129249	k__Bacteria;p__Bacteroidota;c__Bacteroidia;o__Bacteroidales;f__Porphyromonadaceae;g__Massilibacteroides
f__Rikenellaceae;g__Mucinivorans	0.000128615892479514	1.23232313872611e-05	1.88417685036748e-06	1.03409038380299e-07	4.63901179206452e-06	0.000248686698685205	k__Bacteria;p__Bacteroidota;c__Bacteroidia;o__Bacteroidales;f__Rikenellaceae;g__Mucinivorans
f__Tepidimicrobiaceae;g__Schnuerera	2.60490145138622e-05	6.85080556349146e-06	1.06260635936882e-06	4.50457157534432e-06	5.25940992538142e-06	1.98161936520724e-05	k__Bacteria;p__Bacillota;c__Tissierellia;o__Tissierellales;f__Tepidimicrobiaceae;g__Schnuerera
f__Arcobacteraceae;g__Aliarcobacter	1.15647684426096e-05	0.000147802189483262	5.21110477242077e-06	7.08493379917027e-05	9.05785431964537e-06	2.51816899608154e-05	k__Bacteria;p__Campylobacterota;c__Epsilonproteobacteria;o__Campylobacterales;f__Arcobacteraceae;g__Aliarcobacter
f__Nitrobacteraceae;g__Bradyrhizobium	2.67034627626071e-05	9.40612861873711e-05	0.000201127002122182	7.03424572291065e-05	0.000147749275654588	4.24351062698699e-05	k__Bacteria;p__Pseudomonadota;c__Alphaproteobacteria;o__Hyphomicrobiales;f__Nitrobacteraceae;g__Bradyrhizobium
f__Flavobacteriaceae;g__Algibacter	2.19329201428192e-06	6.97375257983145e-05	0.000198755993216628	1.3315832083823e-06	2.37989216846116e-05	1.43378250078532e-06	k__Bacteria;p__Bacteroidota;c__Flavobacteriia;o__Flavobacteriales;f__Flavobacteriaceae;g__Algibacter
f__Drexlerviridae;g__Tlsvirus	0	0.000111966605363642	2.69692870151349e-05	0	7.86460402576108e-06	0	k__Viruses;p__Uroviricota;c__Caudoviricetes;o__Unclassified;f__Drexlerviridae;g__Tlsvirus
f__Oxalobacteraceae;g__Undibacterium	1.5713899677208e-07	3.90972366685804e-06	5.88885176864042e-05	2.54641544784688e-07	0.000144459034563121	6.73909846465266e-05	k__Bacteria;p__Pseudomonadota;c__Betaproteobacteria;o__Burkholderiales;f__Oxalobacteraceae;g__Undibacterium
f__Oscillospiraceae;g__Paludihabitans	1.04493373949978e-05	3.42480697604515e-07	0	0	0	0	k__Bacteria;p__Bacillota;c__Clostridia;o__Eubacteriales;f__Oscillospiraceae;g__Paludihabitans
f__Lachnospiraceae;g__Faecalimonas	8.52098678292506e-06	9.02629667418585e-07	9.38853534532249e-07	0	1.88014476018068e-07	1.34733542581064e-05	k__Bacteria;p__Bacillota;c__Clostridia;o__Lachnospirales;f__Lachnospiraceae;g__Faecalimonas
f__Lachnospiraceae;g__Mediterraneibacter	7.91321429481313e-05	2.40930918725188e-06	5.54457039229253e-06	2.38521229941941e-05	5.22211327908784e-06	1.85665708024848e-05	k__Bacteria;p__Bacillota;c__Clostridia;o__Lachnospirales;f__Lachnospiraceae;g__Mediterraneibacter
f__Planococcaceae;g__Kurthia	7.55820220132259e-08	1.6923763684135e-06	7.07811571478669e-06	0	7.08439326774137e-06	1.31076162427087e-05	k__Bacteria;p__Bacillota;c__Bacilli;o__Bacillales;f__Planococcaceae;g__Kurthia
f__Morganellaceae;g__Xenorhabdus	0.000116299807351778	0.00019571656044193	1.57836001077102e-05	0.00017875294996439	6.70285555791979e-05	0.000181631177166728	k__Bacteria;p__Pseudomonadota;c__Gammaproteobacteria;o__Enterobacterales;f__Morganellaceae;g__Xenorhabdus
f__Paracoccaceae;g__Paracoccus	4.88892723503702e-07	5.99004108679641e-06	4.69266072369597e-06	4.64171158084153e-06	0.000138708580554352	7.14047601286836e-05	k__Bacteria;p__Pseudomonadota;c__Alphaproteobacteria;o__Rhodobacterales;f__Paracoccaceae;g__Paracoccus
f__Enterococcaceae;g__Tetragenococcus	1.35997788832533e-05	1.33094976830464e-05	1.79009421685018e-05	1.15648018565958e-07	6.86973402671564e-05	0.000122850798724267	k__Bacteria;p__Bacillota;c__Bacilli;o__Lactobacillales;f__Enterococcaceae;g__Tetragenococcus
f__Methylocystaceae;g__Methylocystis	2.54606961550647e-06	4.61156074034331e-05	0.000171154212219317	1.60541981962099e-06	1.94850665619127e-05	2.23298623902588e-06	k__Bacteria;p__Pseudomonadota;c__Alphaproteobacteria;o__Hyphomicrobiales;f__Methylocystaceae;g__Methylocystis
f__Grimontviridae;g__Crifsvirus	5.19625133368358e-09	3.25351529545491e-06	0	1.35664549472213e-08	0.000134691862020348	7.22370237721309e-05	k__Viruses;p__Uroviricota;c__Caudoviricetes;o__Unclassified;f__Grimontviridae;g__Crifsvirus
f__Oxalobacteraceae;g__Massilia	2.01038607857766e-06	2.14231337713728e-05	6.02690062236311e-05	3.95269583085101e-06	3.94234957838675e-05	1.13503768373692e-06	k__Bacteria;p__Pseudomonadota;c__Betaproteobacteria;o__Burkholderiales;f__Oxalobacteraceae;g__Massilia
f__Straboviridae;g__Tegunavirus	1.64411727072828e-08	3.0187806202915e-06	0	0	0.000132310294920967	6.90631155507503e-05	k__Viruses;p__Uroviricota;c__Caudoviricetes;o__Unclassified;f__Straboviridae;g__Tegunavirus
f__Yersiniaceae;g__Yersinia	0.000166876997220116	0.00014146460288448	1.08937399518114e-05	0.000124802652842032	0.000162730834873185	7.14235332037787e-05	k__Bacteria;p__Pseudomonadota;c__Gammaproteobacteria;o__Enterobacterales;f__Yersiniaceae;g__Yersinia
f__Lactobacillaceae;g__Weissella	1.43964790483051e-05	1.34304586746976e-05	1.46132245114114e-05	5.2895938831991e-08	7.35244950424207e-05	0.000100691163923995	k__Bacteria;p__Bacillota;c__Bacilli;o__Lactobacillales;f__Lactobacillaceae;g__Weissella
f__Carnobacteriaceae;g__Carnobacterium	6.37114294218718e-05	5.55843578896522e-05	0.000103766429827731	9.5207905213755e-05	0.000183810274382308	0.00020531240794327	k__Bacteria;p__Bacillota;c__Bacilli;o__Lactobacillales;f__Carnobacteriaceae;g__Carnobacterium
f__Straboviridae;g__Krischvirus	2.32919367928769e-07	3.13938518805616e-06	9.32013083638885e-09	5.6803825031548e-07	0.000129565290021677	7.33292865717698e-05	k__Viruses;p__Uroviricota;c__Caudoviricetes;o__Unclassified;f__Straboviridae;g__Krischvirus
f__Unclassified;g__Batrachochytrium	3.31956273979224e-06	4.05485260313369e-05	0.000168647373826088	8.26770716831222e-06	3.02785396328782e-05	6.30180193241948e-06	k__Eukaryota;p__Chytridiomycota;c__Chytridiomycetes;o__Rhizophydiales;f__Unclassified;g__Batrachochytrium
f__Straboviridae;g__Roskildevirus	0	2.70693933235935e-06	1.38196746759894e-08	0	0.000129031799590958	6.84463851346411e-05	k__Viruses;p__Uroviricota;c__Caudoviricetes;o__Unclassified;f__Straboviridae;g__Roskildevirus
f__Peptoniphilaceae;g__Anaerococcus	3.80879824969264e-06	7.53722403819075e-06	4.54938388917023e-06	4.83120561880209e-07	6.53399563993794e-05	3.08350328649419e-05	k__Bacteria;p__Bacillota;c__Tissierellia;o__Tissierellales;f__Peptoniphilaceae;g__Anaerococcus
f__Eubacteriaceae;g__Eubacterium	3.82028372635927e-05	2.53500959552153e-05	1.7857919779949e-05	5.13805792996739e-05	7.48437171703296e-05	8.00877301645374e-05	k__Bacteria;p__Bacillota;c__Clostridia;o__Eubacteriales;f__Eubacteriaceae;g__Eubacterium
f__Pleosporaceae;g__Pyrenophora	2.06584613997449e-05	8.42745990036639e-05	0.000185268360074388	0.000106106776497584	0.000153007721864016	5.51762989602685e-05	k__Eukaryota;p__Ascomycota;c__Dothideomycetes;o__Pleosporales;f__Pleosporaceae;g__Pyrenophora
f__Rikenellaceae;g__Acetobacteroides	0.000103809139354768	7.30255381771997e-06	8.52614639106581e-07	6.18688893597778e-08	3.50115705200419e-06	0.00011158676945587	k__Bacteria;p__Bacteroidota;c__Bacteroidia;o__Bacteroidales;f__Rikenellaceae;g__Acetobacteroides
f__Dysgonomonadaceae;g__Proteiniphilum	8.28355834825661e-05	9.75589870355127e-06	1.3051192164169e-06	7.72458984829857e-08	5.3207895918522e-06	0.000153559134379925	k__Bacteria;p__Bacteroidota;c__Bacteroidia;o__Bacteroidales;f__Dysgonomonadaceae;g__Proteiniphilum
f__Unclassified;g__Saphexavirus	0	0	2.88207122411842e-08	0	0	0	k__Viruses;p__Uroviricota;c__Caudoviricetes;o__Unclassified;f__Unclassified;g__Saphexavirus
f__Veillonellaceae;g__Megasphaera	1.30337770108834e-05	1.11696542524196e-05	1.2881967039737e-05	0	5.69996703857256e-05	0.000105455291588248	k__Bacteria;p__Bacillota;c__Negativicutes;o__Veillonellales;f__Veillonellaceae;g__Megasphaera
f__Xanthomonadaceae;g__Stenotrophomonas	1.04651718718689e-06	1.5228047118905e-05	9.92974219571705e-05	3.07454742043935e-06	4.49638184403079e-06	4.28892244873781e-06	k__Bacteria;p__Pseudomonadota;c__Gammaproteobacteria;o__Xanthomonadales;f__Xanthomonadaceae;g__Stenotrophomonas
f__Lactobacillaceae;g__Companilactobacillus	9.68783842132486e-06	1.55343306506209e-05	1.47042600917872e-05	0	9.45913415856076e-05	8.22477849787288e-05	k__Bacteria;p__Bacillota;c__Bacilli;o__Lactobacillales;f__Lactobacillaceae;g__Companilactobacillus
f__Lactobacillaceae;g__Agrilactobacillus	3.84060510401377e-06	1.39556190341694e-05	4.51492191472278e-06	6.5238692800546e-09	0.000108340847732061	3.35316313139424e-05	k__Bacteria;p__Bacillota;c__Bacilli;o__Lactobacillales;f__Lactobacillaceae;g__Agrilactobacillus
f__Tissierellaceae;g__Soehngenia	3.85137764881742e-06	1.50062038161629e-05	4.48806232156397e-05	7.3211319851846e-06	3.39664189782495e-05	3.58237096212068e-06	k__Bacteria;p__Bacillota;c__Tissierellia;o__Tissierellales;f__Tissierellaceae;g__Soehngenia
f__Listeriaceae;g__Listeria	4.77536064677561e-05	2.55712821821906e-05	5.37654696702755e-05	2.42859379399802e-05	8.89327741462394e-05	0.000161059189474123	k__Bacteria;p__Bacillota;c__Bacilli;o__Bacillales;f__Listeriaceae;g__Listeria
f__Turicibacteraceae;g__Turicibacter	1.39381803337188e-05	2.10428595888463e-05	1.37200081707413e-05	4.03786378758009e-07	6.90871538707288e-05	9.94812927228267e-05	k__Bacteria;p__Bacillota;c__Erysipelotrichia;o__Erysipelotrichales;f__Turicibacteraceae;g__Turicibacter
f__Enterobacteriaceae;g__Cronobacter	0.000111349088943018	0.000112811877915757	2.00411089213953e-05	9.53277950153409e-05	5.10077222243134e-05	6.98022530286126e-05	k__Bacteria;p__Pseudomonadota;c__Gammaproteobacteria;o__Enterobacterales;f__Enterobacteriaceae;g__Cronobacter
f__Acetobacteraceae;g__Komagataeibacter	8.68888518541586e-07	2.33700451179057e-05	1.28094088261418e-07	9.94810605424638e-06	4.33257646745812e-07	2.61781006213476e-06	k__Bacteria;p__Pseudomonadota;c__Alphaproteobacteria;o__Rhodospirillales;f__Acetobacteraceae;g__Komagataeibacter
f__Lactobacillaceae;g__Lactiplantibacillus	8.7970693411197e-06	1.93595350123755e-05	1.74991487383489e-05	5.55381329086758e-06	0.000127254669158398	6.79660440886675e-05	k__Bacteria;p__Bacillota;c__Bacilli;o__Lactobacillales;f__Lactobacillaceae;g__Lactiplantibacillus
f__Lachnospiraceae;g__Candidatus Epulonipiscium	7.88479531470871e-06	6.68293406373383e-05	0.000168614572650009	2.98330001052053e-05	5.64087201038243e-05	1.9528037765992e-05	k__Bacteria;p__Bacillota;c__Clostridia;o__Lachnospirales;f__Lachnospiraceae;g__Candidatus Epulonipiscium
f__Unclassified;g__Suspvirus	2.74852469005735e-05	1.64620383772524e-05	0	3.12199682298973e-06	3.88427193038172e-05	0	k__Viruses;p__Uroviricota;c__Caudoviricetes;o__Unclassified;f__Unclassified;g__Suspvirus
f__Aerococcaceae;g__Eremococcus	0	0	0	0	0	0	k__Bacteria;p__Bacillota;c__Bacilli;o__Lactobacillales;f__Aerococcaceae;g__Eremococcus
f__Unclassified;g__Eneladusvirus	8.72556061560666e-05	6.8507548716685e-08	0	3.71201260804868e-06	4.60911444562091e-07	0	k__Viruses;p__Uroviricota;c__Caudoviricetes;o__Unclassified;f__Unclassified;g__Eneladusvirus
f__Sphingomonadaceae;g__Sphingomonas	4.77430841770969e-06	8.43438708066822e-06	9.87350579046815e-05	2.28746985049204e-06	3.35818247065896e-06	4.04707693187788e-06	k__Bacteria;p__Pseudomonadota;c__Alphaproteobacteria;o__Sphingomonadales;f__Sphingomonadaceae;g__Sphingomonas
f__Candidatus Bathyarchaeaceae;g__Candidatus Bathyarchaeum	2.49777583554937e-08	2.58388093793835e-08	1.18366413988919e-07	2.65387547051273e-07	2.35215909287854e-07	3.19829130492473e-07	k__Archaea;p__Candidatus Bathyarchaeota;c__Candidatus Bathyarchaeia;o__Candidatus Bathyarchaeales;f__Candidatus Bathyarchaeaceae;g__Candidatus Bathyarchaeum
f__Chrysotrichaceae;g__Chrysothrix	1.18107703762477e-06	2.59564774588521e-05	9.54792593185892e-05	3.73226547140637e-07	1.27630733713489e-05	7.54775681668011e-07	k__Eukaryota;p__Ascomycota;c__Arthoniomycetes;o__Arthoniales;f__Chrysotrichaceae;g__Chrysothrix
f__Retroviridae;g__Gammaretrovirus	2.53741794246476e-05	5.60525123826088e-05	0.000126762684741712	8.12381429112348e-05	0.000103581226552218	7.06427615246509e-05	k__Viruses;p__Artverviricota;c__Revtraviricetes;o__Ortervirales;f__Retroviridae;g__Gammaretrovirus
f__Propionibacteriaceae;g__Propioniciclava	1.00627447539523e-06	2.98665604707023e-07	2.25812684210811e-07	0.000140870223499843	8.07284603537173e-07	8.86664794612732e-07	k__Bacteria;p__Actinomycetota;c__Actinomycetes;o__Propionibacteriales;f__Propionibacteriaceae;g__Propioniciclava
f__Clostridiales Family XVI. Incertae Sedis;g__Carboxydocella	3.09357727952924e-05	2.05915587952708e-05	1.47631068086916e-05	3.11840619881228e-05	1.46447967910355e-05	4.59940195863956e-05	k__Bacteria;p__Bacillota;c__Clostridia;o__Eubacteriales;f__Clostridiales Family XVI. Incertae Sedis;g__Carboxydocella
f__Oscillospiraceae;g__Faecalibacterium	1.61684430540135e-05	2.01143848604574e-06	9.41616257941172e-08	2.76537781502012e-06	4.07641414246178e-06	1.00869308901424e-05	k__Bacteria;p__Bacillota;c__Clostridia;o__Eubacteriales;f__Oscillospiraceae;g__Faecalibacterium
f__Muribaculaceae;g__Duncaniella	7.20317964568023e-05	3.3202673904213e-06	5.19808561503801e-07	2.89257787493434e-07	2.05545713791507e-06	4.86974093194017e-05	k__Bacteria;p__Bacteroidota;c__Bacteroidia;o__Bacteroidales;f__Muribaculaceae;g__Duncaniella
f__Rikenellaceae;g__Rikenella	5.44583481100283e-05	7.34590551718488e-06	1.04226585275863e-06	7.81609020169087e-08	4.00444757181582e-06	0.000135421138357687	k__Bacteria;p__Bacteroidota;c__Bacteroidia;o__Bacteroidales;f__Rikenellaceae;g__Rikenella
f__Drexlerviridae;g__Changchunvirus	0	5.78696939252405e-05	1.77076948158975e-05	0	3.64373489423957e-06	0	k__Viruses;p__Uroviricota;c__Caudoviricetes;o__Unclassified;f__Drexlerviridae;g__Changchunvirus
f__Fusobacteriaceae;g__Propionigenium	3.21249393282297e-06	2.15175155154111e-06	7.55314566803329e-07	3.58175365578237e-07	7.2505143238969e-07	8.75938477298945e-06	k__Bacteria;p__Fusobacteriota;c__Fusobacteriia;o__Fusobacteriales;f__Fusobacteriaceae;g__Propionigenium
f__Clostridiaceae;g__Candidatus Arthromitus	3.77261188305287e-06	3.13815229163394e-06	7.41694080340555e-06	9.19944386735737e-06	3.55519064498833e-06	3.24625136756725e-05	k__Bacteria;p__Bacillota;c__Clostridia;o__Eubacteriales;f__Clostridiaceae;g__Candidatus Arthromitus
f__Lactobacillaceae;g__Oenococcus	7.54334339955263e-06	6.42186439031028e-06	9.08058021646294e-06	0	4.41002213290529e-05	6.67774920261972e-05	k__Bacteria;p__Bacillota;c__Bacilli;o__Lactobacillales;f__Lactobacillaceae;g__Oenococcus
f__Bacillaceae;g__Heyndrickxia	8.38028614167375e-06	7.20166571498978e-06	9.47439476952323e-06	2.29397171033747e-07	4.15131862205438e-05	7.04204985707921e-05	k__Bacteria;p__Bacillota;c__Bacilli;o__Bacillales;f__Bacillaceae;g__Heyndrickxia
f__Drexlerviridae;g__Warwickvirus	0	6.70034099844832e-05	1.17502989642627e-05	0	4.9916916866832e-06	0	k__Viruses;p__Uroviricota;c__Caudoviricetes;o__Unclassified;f__Drexlerviridae;g__Warwickvirus
f__Bacillaceae;g__Lysinibacillus	6.91202030340285e-06	1.33697579706211e-05	2.63481267619517e-05	1.21694191716674e-05	4.04086147966437e-05	5.13537023329985e-05	k__Bacteria;p__Bacillota;c__Bacilli;o__Bacillales;f__Bacillaceae;g__Lysinibacillus
f__Tannerellaceae;g__Tannerella	6.48068395977422e-05	6.06603732113745e-06	6.48664859536717e-07	5.147012230623e-08	3.11797493196183e-06	9.48129993821728e-05	k__Bacteria;p__Bacteroidota;c__Bacteroidia;o__Bacteroidales;f__Tannerellaceae;g__Tannerella
f__Ackermannviridae;g__Agtrevirus	0	6.36245785000055e-05	0	0	3.05240414369391e-06	0	k__Viruses;p__Uroviricota;c__Caudoviricetes;o__Unclassified;f__Ackermannviridae;g__Agtrevirus
f__Bacillaceae;g__Virgibacillus	2.42607892056933e-05	1.40860113147141e-05	1.19604335437665e-05	0	7.75721758521357e-05	7.46507780860221e-05	k__Bacteria;p__Bacillota;c__Bacilli;o__Bacillales;f__Bacillaceae;g__Virgibacillus
f__Nocardioidaceae;g__Nocardioides	1.44202683459345e-06	1.20044358752755e-05	3.20967919714957e-05	8.80447899841043e-06	2.29115739616224e-05	1.97153176786865e-06	k__Bacteria;p__Actinomycetota;c__Actinomycetes;o__Propionibacteriales;f__Nocardioidaceae;g__Nocardioides
f__Leptotrichiaceae;g__Oceanivirga	3.34320722023787e-06	1.84871539801992e-07	5.45445120952237e-07	0	3.47504203472722e-08	8.22289507613506e-06	k__Bacteria;p__Fusobacteriota;c__Fusobacteriia;o__Fusobacteriales;f__Leptotrichiaceae;g__Oceanivirga
f__Lactobacillaceae;g__Paucilactobacillus	6.33547944170787e-06	8.90051179903757e-06	9.72429592698454e-06	0	5.88628070826044e-05	6.11606102474964e-05	k__Bacteria;p__Bacillota;c__Bacilli;o__Lactobacillales;f__Lactobacillaceae;g__Paucilactobacillus
f__Carnobacteriaceae;g__Jeotgalibaca	2.04905117918614e-05	7.53413799657711e-06	1.39824666416629e-05	1.30873770499461e-05	3.94186073246986e-05	8.18006619823683e-05	k__Bacteria;p__Bacillota;c__Bacilli;o__Lactobacillales;f__Carnobacteriaceae;g__Jeotgalibaca
f__Porphyromonadaceae;g__Porphyromonas	5.07964186613472e-05	1.21043256238525e-05	1.06306905644257e-06	2.19192391098306e-07	6.01653258656081e-06	8.68089994833837e-05	k__Bacteria;p__Bacteroidota;c__Bacteroidia;o__Bacteroidales;f__Porphyromonadaceae;g__Porphyromonas
f__Lachnospiraceae;g__Lachnoclostridium	6.4248026991792e-05	5.71786108778481e-06	4.27415904447327e-06	2.62117839635722e-06	3.43507043270922e-06	8.0126675987332e-06	k__Bacteria;p__Bacillota;c__Clostridia;o__Lachnospirales;f__Lachnospiraceae;g__Lachnoclostridium
f__Coriobacteriaceae;g__Collinsella	7.68066031228504e-06	9.65137335895992e-06	7.07297752973371e-06	2.29144234289614e-07	3.80380653276799e-05	5.8710911852859e-05	k__Bacteria;p__Actinomycetota;c__Coriobacteriia;o__Coriobacteriales;f__Coriobacteriaceae;g__Collinsella
f__Lactobacillaceae;g__Lentilactobacillus	1.55249024265594e-05	1.24175098947812e-05	1.21709646567762e-05	1.15361415378116e-05	7.55787632569499e-05	7.57989867286976e-05	k__Bacteria;p__Bacillota;c__Bacilli;o__Lactobacillales;f__Lactobacillaceae;g__Lentilactobacillus
f__Lactobacillaceae;g__Schleiferilactobacillus	1.63308731494971e-05	7.83755076629261e-06	5.40122136290275e-06	0	8.20289689639647e-05	3.18990627546862e-05	k__Bacteria;p__Bacillota;c__Bacilli;o__Lactobacillales;f__Lactobacillaceae;g__Schleiferilactobacillus
f__Unclassified;g__Kafunavirus	0	5.76293843336862e-05	1.07032501861741e-06	2.7046936177487e-06	2.59359837365074e-06	6.3646883693315e-06	k__Viruses;p__Uroviricota;c__Caudoviricetes;o__Unclassified;f__Unclassified;g__Kafunavirus
f__Gigasporaceae;g__Dentiscutata	6.75275683969801e-07	2.39274501707386e-05	6.39701402400766e-05	1.76059523671868e-06	1.0163595990893e-05	1.72106465264652e-06	k__Eukaryota;p__Mucoromycota;c__Glomeromycetes;o__Diversisporales;f__Gigasporaceae;g__Dentiscutata
f__Alcaligenaceae;g__Bordetella	3.02419421492751e-06	6.38325608769004e-06	1.91325936408343e-06	2.75356678498313e-06	2.48260272437026e-06	3.39779177313569e-06	k__Bacteria;p__Pseudomonadota;c__Betaproteobacteria;o__Burkholderiales;f__Alcaligenaceae;g__Bordetella
f__Enterobacteriaceae;g__Kosakonia	1.81586521664573e-05	3.22385187215999e-05	1.00456657931152e-06	2.17931145274698e-05	1.11151074734347e-05	4.3922532114017e-05	k__Bacteria;p__Pseudomonadota;c__Gammaproteobacteria;o__Enterobacterales;f__Enterobacteriaceae;g__Kosakonia
f__Flammeovirgaceae;g__Sediminitomix	0	5.58058653217225e-05	0	3.15103763059268e-06	1.99580620108699e-06	6.82681095725985e-06	k__Bacteria;p__Bacteroidota;c__Cytophagia;o__Cytophagales;f__Flammeovirgaceae;g__Sediminitomix
f__Prevotellaceae;g__Segatella	5.99043979616982e-05	4.59531501145478e-06	5.5364899059787e-07	5.09162955144905e-08	1.78318628939444e-06	8.5267139994056e-05	k__Bacteria;p__Bacteroidota;c__Bacteroidia;o__Bacteroidales;f__Prevotellaceae;g__Segatella
f__Straboviridae;g__Mylasvirus	0	5.44836511808855e-05	0	3.28150911616723e-06	2.22389323998451e-06	7.05185492670833e-06	k__Viruses;p__Uroviricota;c__Caudoviricetes;o__Unclassified;f__Straboviridae;g__Mylasvirus
f__Carnobacteriaceae;g__Marinilactibacillus	2.4262678468999e-05	6.40606450397805e-06	1.67820865844973e-05	3.25394960892607e-05	4.44199925740228e-05	9.78550541495838e-05	k__Bacteria;p__Bacillota;c__Bacilli;o__Lactobacillales;f__Carnobacteriaceae;g__Marinilactibacillus
f__Bacillaceae;g__Salicibibacter	3.16627444946626e-06	5.97788388152015e-06	2.94724805458218e-06	0	4.29676562301979e-05	2.7159845654358e-05	k__Bacteria;p__Bacillota;c__Bacilli;o__Bacillales;f__Bacillaceae;g__Salicibibacter
f__Paenibacillaceae;g__Paenibacillus	2.95719656278603e-05	1.28175256879641e-05	2.27480780851418e-05	1.04213972595172e-05	1.16547425021935e-05	3.12466688125207e-05	k__Bacteria;p__Bacillota;c__Bacilli;o__Bacillales;f__Paenibacillaceae;g__Paenibacillus
f__Autographiviridae;g__Chatterjeevirus	0	5.08747505713853e-06	2.89203718484448e-05	3.27767246383484e-06	1.56920531652305e-06	4.82315891128092e-05	k__Viruses;p__Uroviricota;c__Caudoviricetes;o__Unclassified;f__Autographiviridae;g__Chatterjeevirus
f__Prolixibacteraceae;g__Sunxiuqinia	5.29464669643195e-05	4.48970829314231e-06	6.27497560916166e-07	1.86950262742432e-07	1.85914965087278e-06	7.97265295980264e-05	k__Bacteria;p__Bacteroidota;c__Bacteroidia;o__Marinilabiliales;f__Prolixibacteraceae;g__Sunxiuqinia
f__Rikenellaceae;g__Millionella	2.20834063529373e-05	6.60864862420724e-06	4.85473419009526e-07	0	3.18213945767145e-06	6.98079204247207e-05	k__Bacteria;p__Bacteroidota;c__Bacteroidia;o__Bacteroidales;f__Rikenellaceae;g__Millionella
f__Flavobacteriaceae;g__Zunongwangia	1.86512906942737e-08	4.61695094677995e-06	9.48528377807505e-07	8.31225790596785e-09	3.35148893364214e-05	8.59436089091415e-06	k__Bacteria;p__Bacteroidota;c__Flavobacteriia;o__Flavobacteriales;f__Flavobacteriaceae;g__Zunongwangia
f__Retroviridae;g__Alpharetrovirus	1.54940031965755e-05	4.46548749788776e-05	8.47964865760349e-05	6.21082645571222e-05	8.44076931097303e-05	4.63575465820467e-05	k__Viruses;p__Artverviricota;c__Revtraviricetes;o__Ortervirales;f__Retroviridae;g__Alpharetrovirus
f__Vibrionaceae;g__Aliivibrio	1.01330825397803e-05	1.32193021542036e-05	1.59502314529975e-06	2.79072934334025e-05	1.88702424535174e-06	1.6809172231151e-05	k__Bacteria;p__Pseudomonadota;c__Gammaproteobacteria;o__Vibrionales;f__Vibrionaceae;g__Aliivibrio
f__Rikenellaceae;g__Gallalistipes	5.12232132153147e-05	1.6048439674852e-06	2.80984101205596e-07	2.7295483619387e-08	5.16050181299724e-07	4.16889659948602e-05	k__Bacteria;p__Bacteroidota;c__Bacteroidia;o__Bacteroidales;f__Rikenellaceae;g__Gallalistipes
f__Unclassified;g__Plateaulakevirus	1.59610923958373e-05	5.73396806498085e-06	7.41029032598746e-07	4.40846907959587e-06	5.7285563457612e-07	5.04117474043945e-06	k__Viruses;p__Uroviricota;c__Caudoviricetes;o__Unclassified;f__Unclassified;g__Plateaulakevirus
f__Hafniaceae;g__Hafnia	6.3364270198333e-05	5.84510606542361e-05	1.07848362037544e-05	4.2623802245869e-05	4.83174408937846e-05	2.9297860920025e-05	k__Bacteria;p__Pseudomonadota;c__Gammaproteobacteria;o__Enterobacterales;f__Hafniaceae;g__Hafnia
f__Unclassified;g__Felixounavirus	6.83561870548746e-06	4.98210569910744e-05	0	2.87418862706418e-06	1.18115810287913e-05	8.47811215398697e-09	k__Viruses;p__Uroviricota;c__Caudoviricetes;o__Unclassified;f__Unclassified;g__Felixounavirus
f__Marinilabiliaceae;g__Marinilabilia	4.95482289391055e-05	2.32775601410049e-06	2.29291846183634e-07	2.55679891572202e-08	1.28513263307048e-06	4.34889627564463e-05	k__Bacteria;p__Bacteroidota;c__Bacteroidia;o__Marinilabiliales;f__Marinilabiliaceae;g__Marinilabilia
f__Erysipelotrichaceae;g__Faecalicoccus	4.23109667331251e-05	1.18955266526844e-06	1.92505691051186e-05	4.91733378681507e-05	1.52137067095115e-05	6.03772333049898e-05	k__Bacteria;p__Bacillota;c__Erysipelotrichia;o__Erysipelotrichales;f__Erysipelotrichaceae;g__Faecalicoccus
f__Lachnospiraceae;g__Blautia	5.09581906600176e-05	5.87227871786297e-06	1.03076455687179e-05	1.65703571915332e-05	1.39797931703892e-05	4.1903010792682e-05	k__Bacteria;p__Bacillota;c__Clostridia;o__Lachnospirales;f__Lachnospiraceae;g__Blautia
f__Lachnospiraceae;g__Oribacterium	3.00690713656108e-06	3.75024210709816e-06	5.34407830956624e-08	0	6.06630399725953e-08	6.08635946427895e-07	k__Bacteria;p__Bacillota;c__Clostridia;o__Lachnospirales;f__Lachnospiraceae;g__Oribacterium
f__Erwiniaceae;g__Erwinia	6.5181366094108e-06	6.60747639359779e-06	2.3096054733832e-06	3.73201971604726e-05	1.99336966628123e-06	3.92926879843235e-05	k__Bacteria;p__Pseudomonadota;c__Gammaproteobacteria;o__Enterobacterales;f__Erwiniaceae;g__Erwinia
f__Lachnospiraceae;g__Coprococcus	6.72756688998531e-07	5.97707032371277e-07	3.85292378743115e-06	0	3.53149186046826e-07	1.84186162680961e-05	k__Bacteria;p__Bacillota;c__Clostridia;o__Lachnospirales;f__Lachnospiraceae;g__Coprococcus
f__Fusobacteriaceae;g__Ilyobacter	1.23384854601412e-06	3.18999418337946e-06	5.50692240940429e-07	1.45655483808946e-07	5.55008107895676e-06	2.18421274019844e-06	k__Bacteria;p__Fusobacteriota;c__Fusobacteriia;o__Fusobacteriales;f__Fusobacteriaceae;g__Ilyobacter
f__Lactobacillaceae;g__Liquorilactobacillus	4.91027436673726e-06	8.98804975804136e-06	6.26602548804695e-06	0	6.95066907658323e-05	3.95496194315665e-05	k__Bacteria;p__Bacillota;c__Bacilli;o__Lactobacillales;f__Lactobacillaceae;g__Liquorilactobacillus
f__Enterobacteriaceae;g__Pseudescherichia	2.82457323049302e-05	3.34755945874788e-05	4.57286785673666e-06	6.30282853392295e-05	5.85065680726985e-06	2.74272090437963e-05	k__Bacteria;p__Pseudomonadota;c__Gammaproteobacteria;o__Enterobacterales;f__Enterobacteriaceae;g__Pseudescherichia
f__Sphingobacteriaceae;g__Sphingobacterium	3.01207231249222e-05	1.44126614250646e-05	2.44991198697188e-06	4.93974860315265e-06	8.54057559616331e-06	8.38340161864502e-05	k__Bacteria;p__Bacteroidota;c__Sphingobacteriia;o__Sphingobacteriales;f__Sphingobacteriaceae;g__Sphingobacterium
f__Selenomonadaceae;g__Megamonas	2.71558203846425e-06	1.40232839757581e-07	2.49779506225662e-08	1.47502182502072e-07	5.31954406436344e-07	1.63291607731844e-06	k__Bacteria;p__Bacillota;c__Negativicutes;o__Selenomonadales;f__Selenomonadaceae;g__Megamonas
f__Peptostreptococcaceae;g__Intestinibacter	1.76177210426833e-05	1.10816655269201e-05	7.8212252060101e-06	6.26908526807716e-06	1.08736365816539e-05	2.46762849043268e-05	k__Bacteria;p__Bacillota;c__Clostridia;o__Peptostreptococcales;f__Peptostreptococcaceae;g__Intestinibacter
f__Oscillospiraceae;g__Ruminococcus	3.52088120999627e-05	6.3827133913339e-06	1.05759561814541e-05	1.81785790906851e-05	7.44223189805511e-06	1.98823758312166e-05	k__Bacteria;p__Bacillota;c__Clostridia;o__Eubacteriales;f__Oscillospiraceae;g__Ruminococcus
f__Peptoniphilaceae;g__Peptoniphilus	2.93028896846684e-05	2.30704610090501e-06	1.24691927406994e-05	3.51918704789481e-05	7.38512228483691e-06	2.86614984742525e-05	k__Bacteria;p__Bacillota;c__Tissierellia;o__Tissierellales;f__Peptoniphilaceae;g__Peptoniphilus
f__Aeromonadaceae;g__Oceanimonas	2.50976725143388e-06	6.83099628552202e-06	6.19528141075287e-06	5.94263387806747e-06	4.29681270837959e-06	2.8726556804765e-06	k__Bacteria;p__Pseudomonadota;c__Gammaproteobacteria;o__Aeromonadales;f__Aeromonadaceae;g__Oceanimonas
f__Sphingobacteriaceae;g__Parapedobacter	1.10840080508452e-07	5.16667009394007e-06	1.15492083647008e-06	8.7848954581643e-09	3.26543295272125e-05	1.8468524505657e-05	k__Bacteria;p__Bacteroidota;c__Sphingobacteriia;o__Sphingobacteriales;f__Sphingobacteriaceae;g__Parapedobacter
f__Prolixibacteraceae;g__Puteibacter	4.40659080271502e-05	3.2384737545291e-06	3.34631753922518e-07	2.22244815240821e-06	1.58701796255125e-06	5.29901396814866e-05	k__Bacteria;p__Bacteroidota;c__Bacteroidia;o__Marinilabiliales;f__Prolixibacteraceae;g__Puteibacter
f__Sphingomonadaceae;g__Novosphingobium	4.9429191131072e-07	8.43197350505581e-07	6.61662358041233e-05	3.27414877138633e-07	4.2424837067196e-07	6.51746930226009e-07	k__Bacteria;p__Pseudomonadota;c__Alphaproteobacteria;o__Sphingomonadales;f__Sphingomonadaceae;g__Novosphingobium
f__Unclassified;g__Gofduovirus	1.85328591480538e-05	9.21639575658448e-06	1.32256553362237e-06	1.48954387071529e-05	8.94233213933675e-07	1.44899876814351e-05	k__Viruses;p__Uroviricota;c__Caudoviricetes;o__Unclassified;f__Unclassified;g__Gofduovirus
f__Marinilabiliaceae;g__Carboxylicivirga	4.30553640011049e-05	4.83767191167631e-06	7.30976917051652e-07	4.264565090528e-08	2.13317041767991e-06	7.08788129634042e-05	k__Bacteria;p__Bacteroidota;c__Bacteroidia;o__Marinilabiliales;f__Marinilabiliaceae;g__Carboxylicivirga
f__Straboviridae;g__Gelderlandvirus	0	0	0	0	0	0	k__Viruses;p__Uroviricota;c__Caudoviricetes;o__Unclassified;f__Straboviridae;g__Gelderlandvirus
f__Legeriomycetaceae;g__Smittium	1.33113954459784e-06	1.49863196362903e-05	6.24538649724596e-05	3.39136474228088e-06	9.68671044179452e-06	2.69439205158444e-06	k__Eukaryota;p__Zoopagomycota;c__Harpellomycetes;o__Harpellales;f__Legeriomycetaceae;g__Smittium
f__Flavobacteriaceae;g__Capnocytophaga	2.16981445806411e-05	4.95495237869572e-06	5.24628366569359e-07	1.34006525571521e-08	2.636514240694e-06	5.16606989747562e-05	k__Bacteria;p__Bacteroidota;c__Flavobacteriia;o__Flavobacteriales;f__Flavobacteriaceae;g__Capnocytophaga
f__Metamycoplasmataceae;g__Mycoplasmopsis	3.55438774466662e-06	1.01712861597496e-06	9.38851724784581e-07	0	2.87919124142245e-07	3.66702204213357e-06	k__Bacteria;p__Mycoplasmatota;c__Unclassified;o__Mycoplasmoidales;f__Metamycoplasmataceae;g__Mycoplasmopsis
f__Sporolactobacillaceae;g__Sporolactobacillus	5.01036839589686e-07	5.71032006814649e-06	2.48940147050461e-06	1.33178898350294e-06	4.26744620620509e-05	7.05374368632845e-07	k__Bacteria;p__Bacillota;c__Bacilli;o__Bacillales;f__Sporolactobacillaceae;g__Sporolactobacillus
f__Astraeaceae;g__Astraeus	6.00002164145983e-05	1.14073360788485e-05	2.28669835564263e-06	4.52140131409129e-05	2.03237950711253e-05	3.62153767128018e-06	k__Eukaryota;p__Basidiomycota;c__Agaricomycetes;o__Boletales;f__Astraeaceae;g__Astraeus
f__Orthoherpesviridae;g__Varicellovirus	5.87079573701926e-06	3.66532756466672e-05	6.51904555446709e-05	3.86985339831373e-05	6.39463644114326e-05	1.57886551368481e-05	k__Viruses;p__Peploviricota;c__Herviviricetes;o__Herpesvirales;f__Orthoherpesviridae;g__Varicellovirus
f__Treponemataceae;g__Treponema	3.22084250767714e-06	8.49636987513473e-07	7.80321645548883e-07	9.39452753887317e-07	8.09760097406289e-07	6.7383884720319e-06	k__Bacteria;p__Spirochaetota;c__Spirochaetia;o__Spirochaetales;f__Treponemataceae;g__Treponema
f__Anaerovoracaceae;g__Aminipila	1.32196823010036e-06	8.25379140985924e-07	1.01670227308423e-07	4.89690245560256e-08	3.46153476513629e-08	3.58694605486924e-07	k__Bacteria;p__Bacillota;c__Clostridia;o__Peptostreptococcales;f__Anaerovoracaceae;g__Aminipila
f__Weeksellaceae;g__Kaistella	1.81977160161179e-08	1.0159920190209e-06	3.96730893988406e-05	6.3026882660218e-08	6.41279716771646e-07	1.06511831700643e-05	k__Bacteria;p__Bacteroidota;c__Flavobacteriia;o__Flavobacteriales;f__Weeksellaceae;g__Kaistella
f__Pseudoalteromonadaceae;g__Pseudoalteromonas	4.368194806318e-05	5.68691460664458e-05	1.4279879380372e-05	3.70720517987126e-05	1.49717411616045e-05	3.63726640203993e-05	k__Bacteria;p__Pseudomonadota;c__Gammaproteobacteria;o__Alteromonadales;f__Pseudoalteromonadaceae;g__Pseudoalteromonas
f__Oscillospiraceae;g__Merdimmobilis	4.58088163734367e-06	7.96670787997117e-08	0	0	0	0	k__Bacteria;p__Bacillota;c__Clostridia;o__Eubacteriales;f__Oscillospiraceae;g__Merdimmobilis
f__Retroviridae;g__Betaretrovirus	1.22088933441066e-05	3.58492564133254e-05	6.66703421002605e-05	4.35314653936872e-05	6.17286381213477e-05	3.70834644144791e-05	k__Viruses;p__Artverviricota;c__Revtraviricetes;o__Ortervirales;f__Retroviridae;g__Betaretrovirus
f__Enterobacteriaceae;g__Kluyvera	0.000111438175620264	6.72723190332894e-05	1.12199572381106e-05	7.61625026752203e-05	7.39617892983741e-05	1.93413338597209e-05	k__Bacteria;p__Pseudomonadota;c__Gammaproteobacteria;o__Enterobacterales;f__Enterobacteriaceae;g__Kluyvera
f__Unclassified;g__Alcyoneusvirus	4.01880372848503e-05	3.67769696542985e-08	0	2.30528682225857e-06	2.1556973262691e-07	0	k__Viruses;p__Uroviricota;c__Caudoviricetes;o__Unclassified;f__Unclassified;g__Alcyoneusvirus
f__Lactobacillaceae;g__Fructilactobacillus	2.26336269294407e-05	5.50924808281295e-06	6.05757629482395e-06	1.2055931803411e-06	2.60715474830615e-05	3.514946624738e-05	k__Bacteria;p__Bacillota;c__Bacilli;o__Lactobacillales;f__Lactobacillaceae;g__Fructilactobacillus
f__Pectobacteriaceae;g__Lonsdalea	1.59806350506935e-06	1.89829446596467e-05	3.10445440020798e-07	4.59006753184591e-06	7.66353434485671e-06	9.47854050193892e-06	k__Bacteria;p__Pseudomonadota;c__Gammaproteobacteria;o__Enterobacterales;f__Pectobacteriaceae;g__Lonsdalea
f__Thermotaleaceae;g__Anaeromicrobium	7.66737867724316e-06	1.76856182537276e-07	8.79259438959267e-07	5.75530728949464e-07	2.29510635144796e-07	2.94491191541332e-06	k__Bacteria;p__Bacillota;c__Clostridia;o__Peptostreptococcales;f__Thermotaleaceae;g__Anaeromicrobium
f__Legionellaceae;g__Legionella	1.87446870771479e-05	1.92297832339728e-05	1.49977762329465e-06	3.48573620017305e-05	1.40388901337881e-05	3.5987955016275e-06	k__Bacteria;p__Pseudomonadota;c__Gammaproteobacteria;o__Legionellales;f__Legionellaceae;g__Legionella
f__Lachnospiraceae;g__Tyzzerella	4.5753413964547e-06	1.46895397573102e-06	3.99023251114337e-07	6.66099854174903e-07	1.2230093489864e-06	4.53737556732326e-06	k__Bacteria;p__Bacillota;c__Clostridia;o__Lachnospirales;f__Lachnospiraceae;g__Tyzzerella
f__Ploettnerulaceae;g__Rhynchosporium	9.98872472432692e-07	1.82696515868126e-05	5.60319923728193e-05	6.78987144035118e-07	7.82491913883307e-06	5.14299631239879e-07	k__Eukaryota;p__Ascomycota;c__Leotiomycetes;o__Helotiales;f__Ploettnerulaceae;g__Rhynchosporium
f__Lactobacillaceae;g__Leuconostoc	1.85088784899182e-06	4.3897080408933e-06	3.39429168431372e-06	9.73900716939543e-07	5.55945380846543e-05	2.85175072268724e-05	k__Bacteria;p__Bacillota;c__Bacilli;o__Lactobacillales;f__Lactobacillaceae;g__Leuconostoc
f__Streptococcaceae;g__Floricoccus	4.41890404437848e-06	4.09608708757359e-06	4.57315395765521e-06	0	2.21385689025612e-05	3.66068176868105e-05	k__Bacteria;p__Bacillota;c__Bacilli;o__Lactobacillales;f__Streptococcaceae;g__Floricoccus
f__Lactobacillaceae;g__Bombilactobacillus	4.17544149421303e-06	6.39675759109669e-06	5.07211998805777e-06	0	4.77336892204519e-05	3.67990664447246e-05	k__Bacteria;p__Bacillota;c__Bacilli;o__Lactobacillales;f__Lactobacillaceae;g__Bombilactobacillus
f__Hymenobacteraceae;g__Pontibacter	3.59044171963264e-05	2.7456670400755e-06	5.83115584397122e-07	1.84411314849517e-07	1.59068111382211e-06	3.86635661909862e-05	k__Bacteria;p__Bacteroidota;c__Cytophagia;o__Cytophagales;f__Hymenobacteraceae;g__Pontibacter
f__Synchytriaceae;g__Synchytrium	1.60198588983097e-06	1.39207620952236e-05	5.58119620861519e-05	5.02058719623156e-06	1.37918420364197e-05	2.91301736747112e-06	k__Eukaryota;p__Chytridiomycota;c__Chytridiomycetes;o__Synchytriales;f__Synchytriaceae;g__Synchytrium
f__Sphingobacteriaceae;g__Pedobacter	3.60479816059986e-05	2.10972078014396e-06	1.74034762299677e-06	1.28107989610808e-06	2.55287442834396e-06	4.4152563464111e-05	k__Bacteria;p__Bacteroidota;c__Sphingobacteriia;o__Sphingobacteriales;f__Sphingobacteriaceae;g__Pedobacter
f__Bifidobacteriaceae;g__Alloscardovia	3.33541795239631e-06	3.38466418558646e-06	4.12472518563251e-06	0	1.54515566581952e-05	3.33423527164494e-05	k__Bacteria;p__Actinomycetota;c__Actinomycetes;o__Bifidobacteriales;f__Bifidobacteriaceae;g__Alloscardovia
f__Unclassified;g__Asteriusvirus	3.74768100525215e-05	7.16826698991005e-08	6.69677370436365e-08	1.96853187855762e-06	3.33174656694956e-07	0	k__Viruses;p__Uroviricota;c__Caudoviricetes;o__Unclassified;f__Unclassified;g__Asteriusvirus
f__Bacillaceae;g__Priestia	1.03331344434274e-06	4.92324734082454e-06	1.11257488851895e-05	4.78642576900058e-06	1.72219748073267e-05	4.42645717501449e-06	k__Bacteria;p__Bacillota;c__Bacilli;o__Bacillales;f__Bacillaceae;g__Priestia
f__Candidatus Cloacimonadaceae;g__Candidatus Cloacimonas	9.78467844483018e-07	6.47788845544549e-06	7.39928250802918e-07	2.01648455391331e-05	5.96909822816414e-07	2.12270293491624e-05	k__Bacteria;p__Candidatus Cloacimonadota;c__Candidatus Cloacimonadia;o__Candidatus Cloacimonadales;f__Candidatus Cloacimonadaceae;g__Candidatus Cloacimonas
f__Carnobacteriaceae;g__Alkalibacterium	4.52345722721093e-06	3.44446163324109e-06	4.40111012861584e-06	0	2.14690110215068e-05	3.40392284142976e-05	k__Bacteria;p__Bacillota;c__Bacilli;o__Lactobacillales;f__Carnobacteriaceae;g__Alkalibacterium
f__Erysipelotrichaceae;g__Breznakia	1.05720546938892e-06	6.33234087191762e-08	5.81095358374991e-08	4.77539215035827e-08	7.2970210613684e-07	5.40813450977312e-07	k__Bacteria;p__Bacillota;c__Erysipelotrichia;o__Erysipelotrichales;f__Erysipelotrichaceae;g__Breznakia
f__Lactobacillaceae;g__Lapidilactobacillus	4.69597589363569e-06	6.07223363461946e-06	4.6443099080503e-06	1.26333125721001e-08	4.47692801750984e-05	3.36707664876462e-05	k__Bacteria;p__Bacillota;c__Bacilli;o__Lactobacillales;f__Lactobacillaceae;g__Lapidilactobacillus
f__Clostridiaceae;g__Inconstantimicrobium	1.61436398939281e-06	1.88068087247277e-06	2.21653467712672e-06	2.08157780236028e-06	5.13219356954652e-06	1.85608949944215e-06	k__Bacteria;p__Bacillota;c__Clostridia;o__Eubacteriales;f__Clostridiaceae;g__Inconstantimicrobium
f__Carnobacteriaceae;g__Trichococcus	4.88264274036092e-06	4.23617453815283e-06	4.10080921460255e-06	1.09505942910897e-05	1.36991478354383e-05	6.30618529414153e-06	k__Bacteria;p__Bacillota;c__Bacilli;o__Lactobacillales;f__Carnobacteriaceae;g__Trichococcus
f__Unclassified;g__Kagunavirus	1.5769229889135e-08	3.3138273021274e-05	1.14652116020992e-07	0	2.35361578282486e-06	0	k__Viruses;p__Uroviricota;c__Caudoviricetes;o__Unclassified;f__Unclassified;g__Kagunavirus
f__Unclassified;g__Punavirus	0	1.62874857245084e-05	1.71198082203651e-07	0	3.31656741924783e-05	2.71018726575913e-06	k__Viruses;p__Uroviricota;c__Caudoviricetes;o__Unclassified;f__Unclassified;g__Punavirus
f__Carnobacteriaceae;g__Isobaculum	4.53650092078325e-06	3.28753743433132e-06	4.80693425373296e-06	0	1.95477792973722e-05	3.15339940761432e-05	k__Bacteria;p__Bacillota;c__Bacilli;o__Lactobacillales;f__Carnobacteriaceae;g__Isobaculum
f__Thermohalobacteraceae;g__Caloranaerobacter	4.33941747186401e-06	3.8084797703221e-06	4.04244677884954e-06	1.11055631461934e-07	1.91777492233494e-05	3.26234187081278e-05	k__Bacteria;p__Bacillota;c__Tissierellia;o__Tissierellales;f__Thermohalobacteraceae;g__Caloranaerobacter
f__Enterococcaceae;g__Pilibacter	4.17604275119287e-06	3.39109970625112e-06	4.96850973589004e-06	0	2.14510694151831e-05	3.4249673175223e-05	k__Bacteria;p__Bacillota;c__Bacilli;o__Lactobacillales;f__Enterococcaceae;g__Pilibacter
f__Enterococcaceae;g__Melissococcus	2.39105137328788e-06	2.84181800269716e-06	5.35448570433387e-06	0	1.96481520854884e-05	2.77122631956142e-05	k__Bacteria;p__Bacillota;c__Bacilli;o__Lactobacillales;f__Enterococcaceae;g__Melissococcus
f__Prolixibacteraceae;g__Draconibacterium	3.29547423156808e-05	2.34660592656481e-06	2.74179973895006e-07	2.94193149199247e-08	9.05001505369939e-07	4.23391086393584e-05	k__Bacteria;p__Bacteroidota;c__Bacteroidia;o__Marinilabiliales;f__Prolixibacteraceae;g__Draconibacterium
f__Peptostreptococcaceae;g__Faecalimicrobium	5.78632162016151e-07	4.78910759576796e-07	2.18093468376128e-06	2.80198661306658e-07	3.82710902016909e-07	3.93312008148333e-06	k__Bacteria;p__Bacillota;c__Clostridia;o__Peptostreptococcales;f__Peptostreptococcaceae;g__Faecalimicrobium
f__Porphyromonadaceae;g__Microbacter	3.28890341789925e-05	2.33086487585234e-06	3.44402521745135e-07	1.13005531740315e-08	1.23458829357557e-06	4.40361955489496e-05	k__Bacteria;p__Bacteroidota;c__Bacteroidia;o__Bacteroidales;f__Porphyromonadaceae;g__Microbacter
f__Coprobacillaceae;g__Thomasclavelia	4.81652317224421e-07	1.28759968289473e-06	5.62191571072471e-06	9.71098054920683e-07	6.31068385193539e-06	1.66507079297981e-05	k__Bacteria;p__Bacillota;c__Erysipelotrichia;o__Erysipelotrichales;f__Coprobacillaceae;g__Thomasclavelia
f__Autographiviridae;g__Vectrevirus	0	0	0	0	1.52329569389457e-07	3.25479543266185e-05	k__Viruses;p__Uroviricota;c__Caudoviricetes;o__Unclassified;f__Autographiviridae;g__Vectrevirus
f__Morganellaceae;g__Photorhabdus	7.39043314041183e-06	1.1893297546767e-05	9.47717344453229e-07	1.00890664015999e-05	2.36640432621223e-06	8.23980945994616e-06	k__Bacteria;p__Pseudomonadota;c__Gammaproteobacteria;o__Enterobacterales;f__Morganellaceae;g__Photorhabdus
f__Lactobacillaceae;g__Secundilactobacillus	4.36999053565336e-06	7.88330165532472e-06	4.45022403243628e-06	5.04192059234505e-08	4.21283054376378e-05	3.73810939270008e-05	k__Bacteria;p__Bacillota;c__Bacilli;o__Lactobacillales;f__Lactobacillaceae;g__Secundilactobacillus
f__Methanobacteriaceae;g__Methanobrevibacter	8.2620936801001e-08	1.49138200386971e-06	1.15700388399796e-06	3.30599618038442e-08	3.22039961349579e-05	7.24950830438044e-06	k__Archaea;p__Euryarchaeota;c__Methanobacteria;o__Methanobacteriales;f__Methanobacteriaceae;g__Methanobrevibacter
f__Enterobacteriaceae;g__Pluralibacter	2.68252854400343e-05	2.42210845548611e-06	1.55539059583837e-06	2.04787170175992e-05	5.0037820908638e-06	3.232242808284e-05	k__Bacteria;p__Pseudomonadota;c__Gammaproteobacteria;o__Enterobacterales;f__Enterobacteriaceae;g__Pluralibacter
f__Carnobacteriaceae;g__Desemzia	4.13414549587304e-06	3.9922846409751e-06	4.74972244724842e-06	0	2.04402092486555e-05	3.46822948400663e-05	k__Bacteria;p__Bacillota;c__Bacilli;o__Lactobacillales;f__Carnobacteriaceae;g__Desemzia
f__Muribaculaceae;g__Muribaculum	3.22255891544447e-05	9.73423233850919e-07	8.69798958372826e-08	6.0731592458798e-09	4.02986749887618e-07	2.80447785617475e-05	k__Bacteria;p__Bacteroidota;c__Bacteroidia;o__Bacteroidales;f__Muribaculaceae;g__Muribaculum
f__Enterobacteriaceae;g__Atlantibacter	6.88219348490162e-05	3.19032386511653e-05	5.59969847012278e-06	4.15501564217202e-05	3.44138809806568e-05	1.88799341107513e-05	k__Bacteria;p__Pseudomonadota;c__Gammaproteobacteria;o__Enterobacterales;f__Enterobacteriaceae;g__Atlantibacter
f__Unclassified;g__Exiguobacterium	3.7121695301372e-06	4.16995042203976e-06	5.13173996765311e-06	2.35013314291672e-07	1.98234833420892e-05	3.56565511476449e-05	k__Bacteria;p__Bacillota;c__Bacilli;o__Bacillales;f__Unclassified;g__Exiguobacterium
f__Selenomonadaceae;g__Selenomonas	3.32753440334924e-06	4.16512096956763e-06	4.53562136385054e-06	2.52229799500647e-07	1.75009905212333e-05	3.02702974323545e-05	k__Bacteria;p__Bacillota;c__Negativicutes;o__Selenomonadales;f__Selenomonadaceae;g__Selenomonas
f__Ceratobasidiaceae;g__Ceratobasidium	7.05477221700183e-07	1.14123607035892e-05	4.73814064446704e-05	1.01459457102779e-06	6.63722216128501e-06	9.10758197211857e-07	k__Eukaryota;p__Basidiomycota;c__Agaricomycetes;o__Cantharellales;f__Ceratobasidiaceae;g__Ceratobasidium
f__Marinifilaceae;g__Labilibaculum	3.06521496967055e-05	8.48140540595431e-07	3.30456014574385e-07	1.25884897489154e-07	3.06098347586371e-07	2.48434373619604e-05	k__Bacteria;p__Bacteroidota;c__Bacteroidia;o__Marinilabiliales;f__Marinifilaceae;g__Labilibaculum
f__Aerococcaceae;g__Aerococcus	3.32560084137155e-08	7.63417790052481e-07	3.73048301279795e-07	1.37286688450165e-06	4.94859960409231e-06	1.01368994097942e-06	k__Bacteria;p__Bacillota;c__Bacilli;o__Lactobacillales;f__Aerococcaceae;g__Aerococcus
f__Phyllobacteriaceae;g__Mesorhizobium	2.2041317464417e-05	4.00821092110822e-06	6.84169625255229e-06	7.59692101072904e-07	2.24783285237003e-05	4.00909860882587e-05	k__Bacteria;p__Pseudomonadota;c__Alphaproteobacteria;o__Hyphomicrobiales;f__Phyllobacteriaceae;g__Mesorhizobium
f__Weeksellaceae;g__Soonwooa	0	4.35647579872075e-08	3.02222247373929e-05	0	7.8174302490265e-08	9.53273802528178e-08	k__Bacteria;p__Bacteroidota;c__Flavobacteriia;o__Flavobacteriales;f__Weeksellaceae;g__Soonwooa
f__Iridoviridae;g__Megalocytivirus	8.43194406652983e-07	1.63977929394657e-05	4.87792220362437e-05	1.13891393679017e-06	8.60404882453058e-06	1.00863293027204e-06	k__Viruses;p__Nucleocytoviricota;c__Megaviricetes;o__Pimascovirales;f__Iridoviridae;g__Megalocytivirus
f__Prevotellaceae;g__Hallella	1.90248243911091e-05	2.94709805329589e-06	8.94899675853963e-09	0	9.71585408012391e-07	7.27126362997524e-06	k__Bacteria;p__Bacteroidota;c__Bacteroidia;o__Bacteroidales;f__Prevotellaceae;g__Hallella
f__Peptococcaceae;g__Thermanaerosceptrum	2.67985262045126e-06	3.28936024539778e-06	3.75895151857137e-06	0	1.54236683696294e-05	2.79739439077064e-05	k__Bacteria;p__Bacillota;c__Clostridia;o__Eubacteriales;f__Peptococcaceae;g__Thermanaerosceptrum
f__Veillonellaceae;g__Colibacter	4.0337214559221e-06	3.8122853033487e-06	3.41149287718197e-06	0	1.76162061893072e-05	3.26151251649841e-05	k__Bacteria;p__Bacillota;c__Negativicutes;o__Veillonellales;f__Veillonellaceae;g__Colibacter
f__Acetobacteraceae;g__Neoroseomonas	3.82632102508137e-07	1.82539958956396e-05	4.86696388048434e-05	3.35781695226902e-07	5.00508127481194e-06	3.00898866368969e-07	k__Bacteria;p__Pseudomonadota;c__Alphaproteobacteria;o__Rhodospirillales;f__Acetobacteraceae;g__Neoroseomonas
f__Peduoviridae;g__Peduovirus	5.09916374451633e-05	1.2467372169409e-05	4.86242548825004e-06	4.84878174771447e-05	1.04357469537178e-05	3.6189698806184e-06	k__Viruses;p__Uroviricota;c__Caudoviricetes;o__Unclassified;f__Peduoviridae;g__Peduovirus
f__Lachnospiraceae;g__Anaerocolumna	2.22931568495144e-05	1.17802634085973e-06	1.32137539807408e-06	2.17388389167511e-07	5.1345640113952e-07	1.46765875993831e-05	k__Bacteria;p__Bacillota;c__Clostridia;o__Lachnospirales;f__Lachnospiraceae;g__Anaerocolumna
f__Lachnospiraceae;g__Sellimonas	1.6845582316913e-05	4.70691736354453e-06	6.16440052453706e-06	0	2.31146613895899e-05	2.98320872070635e-05	k__Bacteria;p__Bacillota;c__Clostridia;o__Lachnospirales;f__Lachnospiraceae;g__Sellimonas
f__Porphyromonadaceae;g__Sanguibacteroides	2.92268775349466e-05	2.29063023372635e-06	4.05381896362632e-07	1.62394298672003e-07	1.36968030968539e-06	3.02417314659958e-05	k__Bacteria;p__Bacteroidota;c__Bacteroidia;o__Bacteroidales;f__Porphyromonadaceae;g__Sanguibacteroides
f__Roseobacteraceae;g__Thalassococcus	2.95148194652809e-07	1.04600284729933e-05	3.99489312151008e-05	5.2837832696505e-07	4.18699929301231e-06	5.34640667193822e-07	k__Bacteria;p__Pseudomonadota;c__Alphaproteobacteria;o__Rhodobacterales;f__Roseobacteraceae;g__Thalassococcus
f__Bacteroidaceae;g__Mediterranea	2.41481010678947e-05	3.24152719177693e-06	3.85955270487274e-07	4.10574186656123e-08	1.31915648292073e-06	5.23092822532076e-05	k__Bacteria;p__Bacteroidota;c__Bacteroidia;o__Bacteroidales;f__Bacteroidaceae;g__Mediterranea
f__Oscillospiraceae;g__Pusillibacter	3.70823466257129e-06	3.56342043081364e-06	3.6707434072027e-06	0	1.51944490283743e-05	3.10150833104734e-05	k__Bacteria;p__Bacillota;c__Clostridia;o__Eubacteriales;f__Oscillospiraceae;g__Pusillibacter
f__Unclassified;g__Intestinimonas	3.67860412744599e-06	4.32940145710007e-06	3.1964684487026e-06	0	1.52432502255753e-05	2.72865047400604e-05	k__Bacteria;p__Bacillota;c__Clostridia;o__Eubacteriales;f__Unclassified;g__Intestinimonas
f__Yersiniaceae;g__Rahnella	1.02510101937429e-05	3.22908653217901e-05	7.73569682529152e-07	1.0640848870634e-06	8.78520687043365e-06	6.17199292581065e-05	k__Bacteria;p__Pseudomonadota;c__Gammaproteobacteria;o__Enterobacterales;f__Yersiniaceae;g__Rahnella
f__Aerococcaceae;g__Vaginisenegalia	3.40591928655376e-06	3.03819282390231e-06	4.29861787460936e-06	0	1.65517478104572e-05	2.81301554166509e-05	k__Bacteria;p__Bacillota;c__Bacilli;o__Lactobacillales;f__Aerococcaceae;g__Vaginisenegalia
f__Acutalibacteraceae;g__Anaeromassilibacillus	1.61604702344846e-06	5.2218523646142e-08	0	0	5.81562501692493e-09	0	k__Bacteria;p__Bacillota;c__Clostridia;o__Eubacteriales;f__Acutalibacteraceae;g__Anaeromassilibacillus
f__Unclassified;g__Petsuvirus	4.72102513621175e-07	8.60767940413455e-07	2.30861281105292e-05	2.87108344993474e-06	2.95563531133725e-07	2.2857919575496e-08	k__Viruses;p__Uroviricota;c__Caudoviricetes;o__Unclassified;f__Unclassified;g__Petsuvirus
f__Acidaminococcaceae;g__Phascolarctobacterium	1.04078051476801e-05	2.79476527132676e-05	8.6884980739443e-07	2.14242241888225e-07	2.32422716286917e-06	6.8974747528962e-06	k__Bacteria;p__Bacillota;c__Negativicutes;o__Acidaminococcales;f__Acidaminococcaceae;g__Phascolarctobacterium
f__Enterobacteriaceae;g__Lelliottia	3.76074271127714e-05	1.06012223387258e-05	1.06814802418503e-06	2.21321907662385e-05	1.64357471974366e-05	3.29682315721489e-06	k__Bacteria;p__Pseudomonadota;c__Gammaproteobacteria;o__Enterobacterales;f__Enterobacteriaceae;g__Lelliottia
f__Flammeovirgaceae;g__Flammeovirga	3.05826399876922e-05	2.74270380059197e-06	2.80187894215198e-07	9.84698827895244e-06	1.10595630872947e-06	2.86454967001148e-05	k__Bacteria;p__Bacteroidota;c__Cytophagia;o__Cytophagales;f__Flammeovirgaceae;g__Flammeovirga
f__Drexlerviridae;g__Jhansiroadvirus	0	2.72289512468925e-05	5.29291988616976e-06	6.99243450733593e-08	2.43105278333667e-06	9.51409872778775e-09	k__Viruses;p__Uroviricota;c__Caudoviricetes;o__Unclassified;f__Drexlerviridae;g__Jhansiroadvirus
f__Dysgonomonadaceae;g__Seramator	2.26114795653275e-05	3.16651397862857e-06	2.91285231451642e-07	1.39865424558192e-08	1.19704017258001e-06	4.13287188821836e-05	k__Bacteria;p__Bacteroidota;c__Bacteroidia;o__Bacteroidales;f__Dysgonomonadaceae;g__Seramator
f__Marinifilaceae;g__Ancylomarina	1.94478612602836e-05	4.13589333232687e-06	5.2049870231912e-06	6.0083778596342e-07	2.78144872460585e-06	3.95788475015436e-05	k__Bacteria;p__Bacteroidota;c__Bacteroidia;o__Marinilabiliales;f__Marinifilaceae;g__Ancylomarina
f__Bacillaceae;g__Caldibacillus	2.04406557249552e-05	2.97770338782707e-06	4.85054885458921e-06	2.0262557206224e-08	2.21325090775107e-05	3.56842022439734e-05	k__Bacteria;p__Bacillota;c__Bacilli;o__Bacillales;f__Bacillaceae;g__Caldibacillus
f__Lactobacillaceae;g__Levilactobacillus	1.07911492256511e-05	3.4965478042965e-06	7.81758741381832e-06	1.03835379800584e-05	3.07336924045028e-05	2.42615410736627e-05	k__Bacteria;p__Bacillota;c__Bacilli;o__Lactobacillales;f__Lactobacillaceae;g__Levilactobacillus
f__Eggerthellaceae;g__Eggerthella	9.95496195515303e-06	4.10767913787174e-06	7.5942387848721e-07	3.91525603894626e-06	3.32680323424358e-05	1.07690188123852e-06	k__Bacteria;p__Actinomycetota;c__Coriobacteriia;o__Eggerthellales;f__Eggerthellaceae;g__Eggerthella
f__Planococcaceae;g__Ureibacillus	6.32851546869837e-07	4.18984264294108e-07	7.20912400752279e-07	2.61459733588245e-08	2.31523273590628e-07	9.45437963404265e-08	k__Bacteria;p__Bacillota;c__Bacilli;o__Bacillales;f__Planococcaceae;g__Ureibacillus
f__Autographiviridae;g__Acadevirus	4.1019958743819e-08	0	0	0	0	2.545963055117e-05	k__Viruses;p__Uroviricota;c__Caudoviricetes;o__Unclassified;f__Autographiviridae;g__Acadevirus
f__Enterobacteriaceae;g__Cedecea	1.36852086787596e-05	1.59638917431447e-05	5.9133774243253e-07	6.4252491077183e-06	5.86755612120137e-06	2.53115887637498e-05	k__Bacteria;p__Pseudomonadota;c__Gammaproteobacteria;o__Enterobacterales;f__Enterobacteriaceae;g__Cedecea
f__Persicobacteraceae;g__Aureibacter	2.50488455969486e-05	1.26085102903504e-06	4.74491931552923e-08	2.97866251848201e-08	5.63288807416092e-07	2.45908556588126e-05	k__Bacteria;p__Bacteroidota;c__Cytophagia;o__Cytophagales;f__Persicobacteraceae;g__Aureibacter
f__Lachnospiraceae;g__Lachnospira	0	2.4601691124302e-07	0	5.45530450636105e-08	8.50155342045829e-07	3.65144548889995e-07	k__Bacteria;p__Bacillota;c__Clostridia;o__Lachnospirales;f__Lachnospiraceae;g__Lachnospira
f__Clostridiaceae;g__Hungatella	1.59271819699522e-05	5.10255022070092e-06	5.27238574326117e-08	3.65942265041513e-08	4.44559070537644e-07	1.19018330418411e-05	k__Bacteria;p__Bacillota;c__Clostridia;o__Eubacteriales;f__Clostridiaceae;g__Hungatella
f__Nitrobacteraceae;g__Afipia	3.7064041873602e-07	6.59669900860598e-07	2.46422321071794e-05	2.7404485279383e-07	2.432824212382e-07	5.38374323747961e-07	k__Bacteria;p__Pseudomonadota;c__Alphaproteobacteria;o__Hyphomicrobiales;f__Nitrobacteraceae;g__Afipia
f__Peptoniphilaceae;g__Helcococcus	2.60205746288027e-05	5.73437084730203e-07	4.45756191609031e-06	1.16433833172434e-05	2.77328862665797e-06	1.56807794528106e-05	k__Bacteria;p__Bacillota;c__Tissierellia;o__Tissierellales;f__Peptoniphilaceae;g__Helcococcus
f__Prevotellaceae;g__Xylanibacter	2.77734502867758e-08	1.82484646858194e-06	1.74807176097682e-07	0	1.30664664487189e-06	3.26638660760321e-05	k__Bacteria;p__Bacteroidota;c__Bacteroidia;o__Bacteroidales;f__Prevotellaceae;g__Xylanibacter
f__Erwiniaceae;g__Mixta	1.07310242906428e-06	1.38167028119736e-06	1.53519187664849e-06	9.90652385059494e-07	6.3051321504395e-07	2.34984909214738e-06	k__Bacteria;p__Pseudomonadota;c__Gammaproteobacteria;o__Enterobacterales;f__Erwiniaceae;g__Mixta
f__Alteromonadaceae;g__Glaciecola	1.36175333307833e-05	9.67037370233266e-06	2.61215938804911e-06	9.25726375095454e-06	8.76525954707566e-06	2.2994731754938e-06	k__Bacteria;p__Pseudomonadota;c__Gammaproteobacteria;o__Alteromonadales;f__Alteromonadaceae;g__Glaciecola
f__Bacteroidaceae;g__Jilunia	2.00258242506323e-05	3.30014231446226e-06	4.14344008714302e-07	0	1.75210677220143e-06	3.16250832954441e-05	k__Bacteria;p__Bacteroidota;c__Bacteroidia;o__Bacteroidales;f__Bacteroidaceae;g__Jilunia
f__Drexlerviridae;g__Rogunavirus	0	1.34278457743218e-05	5.12157108831286e-06	0	7.9806179091362e-07	0	k__Viruses;p__Uroviricota;c__Caudoviricetes;o__Unclassified;f__Drexlerviridae;g__Rogunavirus
f__Lactobacillaceae;g__Furfurilactobacillus	0	3.37725024500513e-06	3.1883200258342e-08	0	2.3876950251572e-05	6.52032110632097e-08	k__Bacteria;p__Bacillota;c__Bacilli;o__Lactobacillales;f__Lactobacillaceae;g__Furfurilactobacillus
f__Rhizopodaceae;g__Rhizopus	2.47821461717188e-06	1.68429270869101e-05	4.93544996346926e-05	7.38358773105899e-06	1.46336176950698e-05	5.03595061010947e-06	k__Eukaryota;p__Mucoromycota;c__Mucoromycetes;o__Mucorales;f__Rhizopodaceae;g__Rhizopus
f__Flavobacteriaceae;g__Psychroflexus	2.28842376427786e-05	5.82090534231662e-07	1.05131094730799e-07	1.11540503360612e-08	1.8392581463017e-07	1.83518814539453e-05	k__Bacteria;p__Bacteroidota;c__Flavobacteriia;o__Flavobacteriales;f__Flavobacteriaceae;g__Psychroflexus
f__Lachnospiraceae;g__Butyrivibrio	1.98824047472365e-06	1.7704103439685e-07	1.06089778933486e-06	5.00100821535536e-07	4.69383893841496e-07	1.7998445062392e-06	k__Bacteria;p__Bacillota;c__Clostridia;o__Lachnospirales;f__Lachnospiraceae;g__Butyrivibrio
f__Cunninghamellaceae;g__Absidia	5.94568308699679e-07	9.09791966804141e-06	3.49271339832051e-05	1.21343942659731e-06	5.50426345199281e-06	9.34196616505722e-07	k__Eukaryota;p__Mucoromycota;c__Mucoromycetes;o__Mucorales;f__Cunninghamellaceae;g__Absidia
f__Vibrionaceae;g__Thaumasiovibrio	7.27195942216976e-07	1.44603506470735e-06	2.16751430629499e-07	7.17969865792166e-07	4.48384401453647e-07	0	k__Bacteria;p__Pseudomonadota;c__Gammaproteobacteria;o__Vibrionales;f__Vibrionaceae;g__Thaumasiovibrio
f__Ceratobasidiaceae;g__Rhizoctonia	2.12222843095175e-06	1.36735381436885e-05	4.32757780460114e-05	9.8054388900774e-06	1.82668821702078e-05	4.91412226994296e-06	k__Eukaryota;p__Basidiomycota;c__Agaricomycetes;o__Cantharellales;f__Ceratobasidiaceae;g__Rhizoctonia
f__Clostridiaceae;g__Massilioclostridium	1.85155785221432e-06	7.85743179257902e-08	0	0	0	0	k__Bacteria;p__Bacillota;c__Clostridia;o__Eubacteriales;f__Clostridiaceae;g__Massilioclostridium
f__Sedimenticolaceae;g__Thiolapillus	2.05929285761675e-06	1.05701553029154e-05	3.97409788353896e-05	7.04692313365541e-06	1.50970377321422e-05	5.62041878503459e-06	k__Bacteria;p__Pseudomonadota;c__Gammaproteobacteria;o__Chromatiales;f__Sedimenticolaceae;g__Thiolapillus
f__Enterobacteriaceae;g__Phytobacter	5.75687205418411e-05	2.84292282785598e-06	2.47027450057951e-06	3.14679865723114e-05	1.15401133617492e-06	2.69425626993755e-06	k__Bacteria;p__Pseudomonadota;c__Gammaproteobacteria;o__Enterobacterales;f__Enterobacteriaceae;g__Phytobacter
f__Williamwhitmaniaceae;g__Williamwhitmania	2.1658666539301e-05	4.07455809512074e-07	7.19429102194012e-08	0	2.34198554544273e-07	1.81425605109836e-05	k__Bacteria;p__Bacteroidota;c__Bacteroidia;o__Bacteroidales;f__Williamwhitmaniaceae;g__Williamwhitmania
f__Marinifilaceae;g__Marinifilum	2.14435692599478e-05	1.95767780242798e-06	3.28577721648731e-06	9.77683224427125e-07	1.81259684465362e-06	1.84929042275061e-05	k__Bacteria;p__Bacteroidota;c__Bacteroidia;o__Marinilabiliales;f__Marinifilaceae;g__Marinifilum
f__Sphingobacteriaceae;g__Mucilaginibacter	2.11021005602825e-05	1.48957305986276e-06	7.18116452645433e-07	4.51226771226556e-07	1.27020577938572e-06	2.7413911129217e-05	k__Bacteria;p__Bacteroidota;c__Sphingobacteriia;o__Sphingobacteriales;f__Sphingobacteriaceae;g__Mucilaginibacter
f__Gallionellaceae;g__Sideroxydans	2.51641595220945e-08	0	0	0	0	0	k__Bacteria;p__Pseudomonadota;c__Betaproteobacteria;o__Nitrosomonadales;f__Gallionellaceae;g__Sideroxydans
f__Weeksellaceae;g__Apibacter	2.08085794419787e-05	1.25668387529179e-06	2.66247749324357e-07	9.21444711030714e-08	4.70678647908893e-06	2.39829738593282e-05	k__Bacteria;p__Bacteroidota;c__Flavobacteriia;o__Flavobacteriales;f__Weeksellaceae;g__Apibacter
f__Lactobacillaceae;g__Apilactobacillus	0	2.15698818275121e-06	8.0763553271519e-08	0	2.05928430381718e-05	7.26035846977075e-08	k__Bacteria;p__Bacillota;c__Bacilli;o__Lactobacillales;f__Lactobacillaceae;g__Apilactobacillus
f__Akkermansiaceae;g__Akkermansia	2.07858614562741e-05	1.49263656452591e-06	1.05335192206143e-06	1.25505313544267e-07	7.87069036200369e-07	2.19826453592551e-05	k__Bacteria;p__Verrucomicrobiota;c__Verrucomicrobiae;o__Verrucomicrobiales;f__Akkermansiaceae;g__Akkermansia
f__Anaerotignaceae;g__Anaerotignum	1.27655678750156e-06	1.1661230727257e-06	2.32769986344976e-06	2.8505254577852e-07	6.88128601148728e-07	6.52490204446244e-06	k__Bacteria;p__Bacillota;c__Clostridia;o__Lachnospirales;f__Anaerotignaceae;g__Anaerotignum
f__Unclassified;g__Candidatus Thioglobus	5.2590154199546e-07	7.06083551734737e-06	3.53239685331918e-05	1.60324086575697e-06	6.26548351993621e-06	1.05811674869611e-06	k__Bacteria;p__Pseudomonadota;c__Gammaproteobacteria;o__Unclassified;f__Unclassified;g__Candidatus Thioglobus
f__Oscillospiraceae;g__Acetivibrio	1.77563679957918e-06	1.27138663418888e-07	4.41229466418253e-07	7.86072782564897e-09	7.3855499989168e-08	6.83261454222834e-06	k__Bacteria;p__Bacillota;c__Clostridia;o__Eubacteriales;f__Oscillospiraceae;g__Acetivibrio
f__Marinilabiliaceae;g__Breznakibacter	2.00314490537617e-05	4.61752901743402e-07	6.42412590243665e-08	0	1.12486117708068e-07	1.10189641585743e-05	k__Bacteria;p__Bacteroidota;c__Bacteroidia;o__Marinilabiliales;f__Marinilabiliaceae;g__Breznakibacter
f__Alcaligenaceae;g__Paenalcaligenes	1.055954912356e-06	1.73180583652424e-06	6.14207764475545e-07	2.08244951973851e-07	1.23720681640932e-07	2.47866230415161e-05	k__Bacteria;p__Pseudomonadota;c__Betaproteobacteria;o__Burkholderiales;f__Alcaligenaceae;g__Paenalcaligenes
f__Enterobacteriaceae;g__Candidatus Hamiltonella	3.92041651518639e-05	2.76927399367143e-05	4.14210180758127e-06	4.18839962646705e-05	1.43790067809347e-05	1.27081635620725e-05	k__Bacteria;p__Pseudomonadota;c__Gammaproteobacteria;o__Enterobacterales;f__Enterobacteriaceae;g__Candidatus Hamiltonella
f__Unclassified;g__Entotheonella	1.11752737950812e-06	9.9575248569506e-06	3.99093772197369e-05	2.0756614432081e-06	8.84986712693419e-06	2.29148493242218e-06	k__Bacteria;p__Candidatus Tectomicrobia;c__Unclassified;o__Unclassified;f__Unclassified;g__Entotheonella
f__Comamonadaceae;g__Melaminivora	3.94689261091914e-06	3.55161030632748e-06	1.03152992257865e-07	1.68203292511333e-05	2.94213258033243e-07	6.65136272266422e-07	k__Bacteria;p__Pseudomonadota;c__Betaproteobacteria;o__Burkholderiales;f__Comamonadaceae;g__Melaminivora
f__Helicobacteraceae;g__Wolinella	7.04473205146258e-08	1.00390421288298e-06	4.09840083365378e-06	0	0	1.29259798810111e-06	k__Bacteria;p__Campylobacterota;c__Epsilonproteobacteria;o__Campylobacterales;f__Helicobacteraceae;g__Wolinella
f__Weeksellaceae;g__Riemerella	1.23627935017792e-05	1.9384185107832e-06	5.9162177871414e-07	9.96477778936194e-08	1.16926006788923e-06	3.66143216615937e-05	k__Bacteria;p__Bacteroidota;c__Flavobacteriia;o__Flavobacteriales;f__Weeksellaceae;g__Riemerella
f__Marinilabiliaceae;g__Saccharicrinis	1.96888878906948e-05	6.04358210074795e-07	8.8776099104198e-08	5.60460689507635e-09	2.8285462916827e-07	1.76313098214624e-05	k__Bacteria;p__Bacteroidota;c__Bacteroidia;o__Marinilabiliales;f__Marinilabiliaceae;g__Saccharicrinis
f__Drexlerviridae;g__Guelphvirus	9.03249611403875e-08	0	0	0	0	2.78939215414945e-06	k__Viruses;p__Uroviricota;c__Caudoviricetes;o__Unclassified;f__Drexlerviridae;g__Guelphvirus
f__Unclassified;g__Sedimentibacter	5.96439636330894e-06	9.4204082297077e-07	1.3611493779754e-06	1.08991040422121e-06	8.18076837098337e-07	6.53682600777733e-06	k__Bacteria;p__Bacillota;c__Tissierellia;o__Unclassified;f__Unclassified;g__Sedimentibacter
f__Rhizobiaceae;g__Sinorhizobium	0	1.90850791992076e-05	0	0	8.69827996590645e-07	4.62214115111107e-08	k__Bacteria;p__Pseudomonadota;c__Alphaproteobacteria;o__Hyphomicrobiales;f__Rhizobiaceae;g__Sinorhizobium
f__Carnobacteriaceae;g__Granulicatella	3.17571615212658e-06	2.55295521524434e-06	3.7817109437199e-06	1.0287197551032e-06	1.27801428304692e-05	1.8892747672079e-05	k__Bacteria;p__Bacillota;c__Bacilli;o__Lactobacillales;f__Carnobacteriaceae;g__Granulicatella
f__Mycobacteriaceae;g__Mycolicibacterium	3.957429934223e-07	1.03585604709731e-05	3.00487066259024e-05	1.21904292206684e-06	4.58672583270598e-06	9.01482491375061e-07	k__Bacteria;p__Actinomycetota;c__Actinomycetes;o__Mycobacteriales;f__Mycobacteriaceae;g__Mycolicibacterium
f__Weeksellaceae;g__Elizabethkingia	1.88446616394017e-05	1.67082360883941e-06	1.03875730736735e-06	8.35260762894079e-08	3.18205966954435e-06	2.84892599175283e-05	k__Bacteria;p__Bacteroidota;c__Flavobacteriia;o__Flavobacteriales;f__Weeksellaceae;g__Elizabethkingia
f__Unclassified;g__Yokohamavirus	7.68859337003557e-08	3.24639428628296e-07	3.27788443462648e-07	0	4.11561720167462e-07	1.03688196311451e-06	k__Viruses;p__Uroviricota;c__Caudoviricetes;o__Unclassified;f__Unclassified;g__Yokohamavirus
f__Drexlerviridae;g__Hanrivervirus	0	0	5.87546273363157e-06	0	0	0	k__Viruses;p__Uroviricota;c__Caudoviricetes;o__Unclassified;f__Drexlerviridae;g__Hanrivervirus
f__Nocardiaceae;g__Rhodococcus	3.51540778671488e-05	2.05953450609703e-05	3.57940096587125e-06	2.67206377841355e-05	1.63561558806644e-05	1.14031797817633e-05	k__Bacteria;p__Actinomycetota;c__Actinomycetes;o__Mycobacteriales;f__Nocardiaceae;g__Rhodococcus
f__Lachnospiraceae;g__Niameybacter	3.61368087450377e-06	1.96054632843684e-05	1.69587079788127e-07	1.01664159928292e-07	2.06085257651417e-07	2.33991507752966e-08	k__Bacteria;p__Bacillota;c__Clostridia;o__Lachnospirales;f__Lachnospiraceae;g__Niameybacter
f__Halomonadaceae;g__Halomonas	2.43569343773526e-05	5.74711829556594e-06	3.29087073390508e-06	2.60848448251047e-05	2.24056199049225e-06	1.59348998082068e-05	k__Bacteria;p__Pseudomonadota;c__Gammaproteobacteria;o__Oceanospirillales;f__Halomonadaceae;g__Halomonas
f__Fusobacteriaceae;g__Psychrilyobacter	5.59753740406955e-08	2.23102875029111e-06	1.99574913953715e-07	0	6.26616837653475e-07	2.58531166005015e-06	k__Bacteria;p__Fusobacteriota;c__Fusobacteriia;o__Fusobacteriales;f__Fusobacteriaceae;g__Psychrilyobacter
f__Drexlerviridae;g__Eclunavirus	0	1.64377302369082e-05	3.78049461306928e-06	0	8.7716058247445e-07	0	k__Viruses;p__Uroviricota;c__Caudoviricetes;o__Unclassified;f__Drexlerviridae;g__Eclunavirus
f__Orbaceae;g__Gilliamella	1.45109506225662e-06	1.3571059906087e-07	3.92348418021112e-06	1.48727361229209e-07	1.25474849571326e-08	7.52193876963967e-06	k__Bacteria;p__Pseudomonadota;c__Gammaproteobacteria;o__Orbales;f__Orbaceae;g__Gilliamella
f__Pasteurellaceae;g__Pasteurella	1.18596208635499e-06	9.18701993044536e-06	9.80088660270852e-06	5.88811980235756e-06	1.060858664475e-05	4.09520969926451e-06	k__Bacteria;p__Pseudomonadota;c__Gammaproteobacteria;o__Pasteurellales;f__Pasteurellaceae;g__Pasteurella
f__Oscillospiraceae;g__Hydrogenoanaerobacterium	1.73577168501779e-06	5.36132509247774e-08	1.71034606042061e-08	2.8662589546358e-07	0	1.09312957311294e-08	k__Bacteria;p__Bacillota;c__Clostridia;o__Eubacteriales;f__Oscillospiraceae;g__Hydrogenoanaerobacterium
f__Unclassified;g__Ezakiella	0	4.13339041453864e-07	1.53249400282443e-06	0	1.02888006589886e-06	7.20290254977281e-06	k__Bacteria;p__Bacillota;c__Tissierellia;o__Unclassified;f__Unclassified;g__Ezakiella
f__Lachnospiraceae;g__Faecalicatena	1.45953552613478e-05	6.18416582696506e-07	6.00924912897599e-06	1.45880523902724e-05	4.70442791995462e-06	1.83314259261992e-05	k__Bacteria;p__Bacillota;c__Clostridia;o__Lachnospirales;f__Lachnospiraceae;g__Faecalicatena
f__Lachnospiraceae;g__Enterocloster	1.19165714380494e-06	1.33663088073213e-06	2.83036852344304e-06	0	1.93677937488829e-07	6.24941062207875e-06	k__Bacteria;p__Bacillota;c__Clostridia;o__Lachnospirales;f__Lachnospiraceae;g__Enterocloster
f__Prolixibacteraceae;g__Prolixibacter	3.92643481333845e-08	1.84780765412508e-06	3.79891266132832e-07	4.36201506723933e-09	1.03393568219607e-06	1.67306090496185e-05	k__Bacteria;p__Bacteroidota;c__Bacteroidia;o__Marinilabiliales;f__Prolixibacteraceae;g__Prolixibacter
f__Lachnospiraceae;g__Robinsoniella	1.7046608633604e-06	2.28324046653199e-07	0	0	4.8354931785809e-09	0	k__Bacteria;p__Bacillota;c__Clostridia;o__Lachnospirales;f__Lachnospiraceae;g__Robinsoniella
f__Weeksellaceae;g__Cloacibacterium	1.54374771498031e-05	1.71197524250023e-06	2.69405402637038e-07	3.09631561452348e-08	1.13781268773119e-06	1.80104094653621e-05	k__Bacteria;p__Bacteroidota;c__Flavobacteriia;o__Flavobacteriales;f__Weeksellaceae;g__Cloacibacterium
f__Autographiviridae;g__Teseptimavirus	7.30957160323657e-08	7.47012208552905e-06	1.88511489582374e-05	2.39368027610635e-08	1.72214478658355e-07	1.50294376780502e-05	k__Viruses;p__Uroviricota;c__Caudoviricetes;o__Unclassified;f__Autographiviridae;g__Teseptimavirus
f__Erysipelotrichaceae;g__Amedibacillus	8.88432415077531e-07	1.3358958548844e-07	2.14684460514842e-06	8.07709732301952e-07	5.04894615817893e-06	1.61080448836649e-05	k__Bacteria;p__Bacillota;c__Erysipelotrichia;o__Erysipelotrichales;f__Erysipelotrichaceae;g__Amedibacillus
f__Enterobacteriaceae;g__Yokenella	1.04089892782673e-05	1.07718776817872e-05	3.38954636818332e-07	6.42039927202541e-06	1.11653250280954e-05	2.92548525501113e-07	k__Bacteria;p__Pseudomonadota;c__Gammaproteobacteria;o__Enterobacterales;f__Enterobacteriaceae;g__Yokenella
f__Sulfurovaceae;g__Sulfurovum	1.24005455239684e-08	6.64483265723927e-07	1.46092698041855e-06	5.22846558013205e-07	1.24468080538239e-06	3.86314804226084e-07	k__Bacteria;p__Campylobacterota;c__Epsilonproteobacteria;o__Campylobacterales;f__Sulfurovaceae;g__Sulfurovum
f__Demerecviridae;g__Shenzhenvirus	0	1.87949909079339e-07	0	0	2.13765112171589e-06	0	k__Viruses;p__Uroviricota;c__Caudoviricetes;o__Unclassified;f__Demerecviridae;g__Shenzhenvirus
f__Erwiniaceae;g__Izhakiella	5.7133022403853e-06	1.92025070424585e-05	3.87665487248089e-07	3.16407661368942e-07	3.05658591102096e-06	2.67051832331604e-05	k__Bacteria;p__Pseudomonadota;c__Gammaproteobacteria;o__Enterobacterales;f__Erwiniaceae;g__Izhakiella
f__Paracoccaceae;g__Pseudorhodobacter	1.29654428113779e-06	4.98685278915884e-06	1.55562343376806e-06	4.84303444423985e-07	3.38461865762379e-06	1.82231718617139e-06	k__Bacteria;p__Pseudomonadota;c__Alphaproteobacteria;o__Rhodobacterales;f__Paracoccaceae;g__Pseudorhodobacter
f__Eggerthellaceae;g__Adlercreutzia	5.73416621488417e-07	6.32855337780751e-07	1.23359873997368e-07	0	1.59038020539404e-05	2.48957190720812e-07	k__Bacteria;p__Actinomycetota;c__Coriobacteriia;o__Eggerthellales;f__Eggerthellaceae;g__Adlercreutzia
f__Oceanospirillaceae;g__Marinomonas	2.61524882629076e-06	4.01246670171253e-06	8.497254147282e-07	3.50493831314078e-06	1.62041748174817e-06	2.91058898140425e-06	k__Bacteria;p__Pseudomonadota;c__Gammaproteobacteria;o__Oceanospirillales;f__Oceanospirillaceae;g__Marinomonas
f__Vallitaleaceae;g__Vallitalea	1.50930294486809e-06	2.70695703866734e-06	7.52838493763505e-07	1.07607701893966e-06	5.2793776545042e-07	7.31410935731345e-07	k__Bacteria;p__Bacillota;c__Clostridia;o__Lachnospirales;f__Vallitaleaceae;g__Vallitalea
f__Desulfovibrionaceae;g__Desulfovibrio	2.79214215773753e-06	3.34744583146031e-06	7.65504808233905e-07	1.6445262625109e-05	1.034465836355e-05	4.92551515660289e-07	k__Bacteria;p__Thermodesulfobacteriota;c__Desulfovibrionia;o__Desulfovibrionales;f__Desulfovibrionaceae;g__Desulfovibrio
f__Pectobacteriaceae;g__Brenneria	4.14303072685077e-07	2.7851832894188e-06	0	2.22629004706481e-07	6.07402307949567e-07	5.96115034316965e-06	k__Bacteria;p__Pseudomonadota;c__Gammaproteobacteria;o__Enterobacterales;f__Pectobacteriaceae;g__Brenneria
f__Straboviridae;g__Karamvirus	1.50437783791615e-05	0	0	6.00678257979082e-08	7.14393637043095e-08	0	k__Viruses;p__Uroviricota;c__Caudoviricetes;o__Unclassified;f__Straboviridae;g__Karamvirus
f__Eggerthellaceae;g__Gordonibacter	1.8519245437042e-06	1.04727342185291e-06	1.80885348436679e-07	0	1.5520301517759e-05	5.70065298298302e-07	k__Bacteria;p__Actinomycetota;c__Coriobacteriia;o__Eggerthellales;f__Eggerthellaceae;g__Gordonibacter
f__Filifactoraceae;g__Proteocatella	1.38469295632288e-06	3.78737454708918e-07	1.58904991970819e-07	2.5405245025428e-07	3.28979032801846e-07	2.12856045797475e-06	k__Bacteria;p__Bacillota;c__Clostridia;o__Peptostreptococcales;f__Filifactoraceae;g__Proteocatella
f__Anaerovoracaceae;g__Anaerovorax	2.74086242221308e-06	4.21764514674581e-07	8.06049226192733e-07	0	4.15796899490358e-07	2.11857660082648e-08	k__Bacteria;p__Bacillota;c__Clostridia;o__Peptostreptococcales;f__Anaerovoracaceae;g__Anaerovorax
f__Bacillaceae;g__Domibacillus	6.90852959443833e-06	0	6.47984313308673e-08	4.38109371530393e-08	0	1.38068501846847e-07	k__Bacteria;p__Bacillota;c__Bacilli;o__Bacillales;f__Bacillaceae;g__Domibacillus
f__Demerecviridae;g__Epseptimavirus	0	1.19973348921409e-05	0	4.0120953346124e-06	6.12104519697896e-07	4.9283212052302e-06	k__Viruses;p__Uroviricota;c__Caudoviricetes;o__Unclassified;f__Demerecviridae;g__Epseptimavirus
f__Unclassified;g__Takahashivirus	0	0	2.84805936110465e-07	0	0	1.11908211482948e-06	k__Viruses;p__Uroviricota;c__Caudoviricetes;o__Unclassified;f__Unclassified;g__Takahashivirus
f__Unclassified;g__Ichthyocystis	3.6913522786356e-07	5.50013320181543e-06	2.25365860218453e-05	7.57325906498627e-07	3.79568035748136e-06	5.71416110829781e-07	k__Bacteria;p__Pseudomonadota;c__Betaproteobacteria;o__Burkholderiales;f__Unclassified;g__Ichthyocystis
f__Prolixibacteraceae;g__Mangrovibacterium	0	7.93104152156371e-07	9.23488149849165e-08	1.22687188243004e-08	5.41255460858757e-07	1.50295764139754e-05	k__Bacteria;p__Bacteroidota;c__Bacteroidia;o__Marinilabiliales;f__Prolixibacteraceae;g__Mangrovibacterium
f__Chaseviridae;g__Sabourvirus	1.59045536174643e-06	1.17144373114564e-06	0	1.29385794848326e-07	1.51841630673233e-05	0	k__Viruses;p__Uroviricota;c__Caudoviricetes;o__Unclassified;f__Chaseviridae;g__Sabourvirus
f__Enterobacteriaceae;g__Buttiauxella	1.42304544622209e-05	8.75508362798489e-06	4.29684929632961e-06	1.31740020869101e-05	1.3023805015598e-05	1.9537699195931e-05	k__Bacteria;p__Pseudomonadota;c__Gammaproteobacteria;o__Enterobacterales;f__Enterobacteriaceae;g__Buttiauxella
f__Chaseviridae;g__Carltongylesvirus	1.30915325919768e-06	1.24296275942515e-06	0	2.00919043308835e-07	1.49702902571369e-05	0	k__Viruses;p__Uroviricota;c__Caudoviricetes;o__Unclassified;f__Chaseviridae;g__Carltongylesvirus
f__Lachnospiraceae;g__Anaerostipes	2.49674059055779e-06	1.47784311325072e-06	2.01002993855578e-06	0	3.01304074030947e-07	3.17584118259143e-06	k__Bacteria;p__Bacillota;c__Clostridia;o__Lachnospirales;f__Lachnospiraceae;g__Anaerostipes
f__Vibrionaceae;g__Enterovibrio	3.35035257983146e-06	5.28521388283353e-06	2.47023138028802e-06	6.93057184756471e-06	1.04965660850362e-06	3.64841930131229e-06	k__Bacteria;p__Pseudomonadota;c__Gammaproteobacteria;o__Vibrionales;f__Vibrionaceae;g__Enterovibrio
f__Fulvivirgaceae;g__Fulvivirga	8.80559432866297e-08	2.22829508249882e-06	1.31226702924355e-06	7.70619574683572e-07	1.81399687802956e-06	1.2486959572463e-05	k__Bacteria;p__Bacteroidota;c__Cytophagia;o__Cytophagales;f__Fulvivirgaceae;g__Fulvivirga
f__Persicobacteraceae;g__Fulvitalea	1.03453658236478e-05	1.79127186570822e-06	1.49349752016096e-07	0	8.23861559990035e-07	1.82639757235741e-05	k__Bacteria;p__Bacteroidota;c__Cytophagia;o__Cytophagales;f__Persicobacteraceae;g__Fulvitalea
f__Legeriomycetaceae;g__Zancudomyces	3.67159715173934e-07	4.8171585618423e-06	2.06376595897941e-05	9.91983116852345e-07	3.51334844690179e-06	4.20847875042652e-07	k__Eukaryota;p__Zoopagomycota;c__Harpellomycetes;o__Harpellales;f__Legeriomycetaceae;g__Zancudomyces
f__Straboviridae;g__Dhakavirus	0	0	0	0	0	0	k__Viruses;p__Uroviricota;c__Caudoviricetes;o__Unclassified;f__Straboviridae;g__Dhakavirus
f__Marinilabiliaceae;g__Plebeiobacterium	9.93919665692243e-06	1.2434000000677e-06	1.23106716213801e-07	2.03822215241634e-08	6.37648649797712e-07	1.46902637909651e-05	k__Bacteria;p__Bacteroidota;c__Bacteroidia;o__Marinilabiliales;f__Marinilabiliaceae;g__Plebeiobacterium
f__Autographiviridae;g__Zindervirus	0	0	0	0	0	1.32610545423096e-05	k__Viruses;p__Uroviricota;c__Caudoviricetes;o__Unclassified;f__Autographiviridae;g__Zindervirus
f__Oscillospiraceae;g__Vermiculatibacterium	3.19055210187176e-06	2.13156212230352e-06	3.20395790569707e-08	6.33486518625533e-07	2.34301987554092e-06	6.23365689263915e-09	k__Bacteria;p__Bacillota;c__Clostridia;o__Eubacteriales;f__Oscillospiraceae;g__Vermiculatibacterium
f__Unclassified;g__Certrevirus	1.39780865251924e-05	1.7078223059592e-07	1.58328492761551e-06	7.95612095697551e-07	2.22312586790981e-07	0	k__Viruses;p__Uroviricota;c__Caudoviricetes;o__Unclassified;f__Unclassified;g__Certrevirus
f__Oscillospiraceae;g__Flavonifractor	8.0822801405716e-07	1.27865886130503e-05	0	0	1.37214769089954e-08	0	k__Bacteria;p__Bacillota;c__Clostridia;o__Eubacteriales;f__Oscillospiraceae;g__Flavonifractor
f__Nocardioidaceae;g__Micropruina	1.65379858060865e-07	0	0	2.20600357644512e-05	1.26379748116595e-07	5.53514118902291e-07	k__Bacteria;p__Actinomycetota;c__Actinomycetes;o__Propionibacteriales;f__Nocardioidaceae;g__Micropruina
f__Catalimonadaceae;g__Catalinimonas	1.11823886579352e-05	1.43292650882262e-06	1.77943724037175e-07	2.97441342971962e-08	6.3518093671976e-07	2.0800844788276e-05	k__Bacteria;p__Bacteroidota;c__Cytophagia;o__Cytophagales;f__Catalimonadaceae;g__Catalinimonas
f__Schitoviridae;g__Stoningtonvirus	0	0	0	0	0	0	k__Viruses;p__Uroviricota;c__Caudoviricetes;o__Unclassified;f__Schitoviridae;g__Stoningtonvirus
f__Desulfitobacteriaceae;g__Desulfosporosinus	1.71929570293248e-05	1.15818514507363e-05	1.78237159531573e-06	3.39714004557542e-07	2.90685814000563e-06	1.16536114775995e-05	k__Bacteria;p__Bacillota;c__Clostridia;o__Eubacteriales;f__Desulfitobacteriaceae;g__Desulfosporosinus
f__Mycoplasmoidaceae;g__Ureaplasma	0	1.21759343355819e-05	0	0	0	0	k__Bacteria;p__Mycoplasmatota;c__Unclassified;o__Mycoplasmoidales;f__Mycoplasmoidaceae;g__Ureaplasma
f__Halobacteroidaceae;g__Halonatronum	0	0	0	0	6.3688802880215e-09	0	k__Bacteria;p__Bacillota;c__Clostridia;o__Halanaerobiales;f__Halobacteroidaceae;g__Halonatronum
f__Hymenobacteraceae;g__Adhaeribacter	1.68599869204231e-08	9.01322040237978e-07	2.72398254567019e-07	0	1.35962654538045e-06	2.83529688703362e-06	k__Bacteria;p__Bacteroidota;c__Cytophagia;o__Cytophagales;f__Hymenobacteraceae;g__Adhaeribacter
f__Micrococcaceae;g__Rothia	7.10860296301161e-06	8.02578716129852e-06	1.80674297995006e-06	2.8745513057913e-06	2.94231809855989e-06	1.55036254793137e-06	k__Bacteria;p__Actinomycetota;c__Actinomycetes;o__Micrococcales;f__Micrococcaceae;g__Rothia
f__Fibrobacteraceae;g__Fibrobacter	3.0215030275294e-08	0	3.80868620795173e-07	0	0	1.56520568535087e-06	k__Bacteria;p__Fibrobacterota;c__Fibrobacteria;o__Fibrobacterales;f__Fibrobacteraceae;g__Fibrobacter
f__Unclassified;g__Lederbergvirus	2.79728822878699e-06	2.6534180569923e-07	4.58841071834771e-07	1.22710801029306e-06	2.44756320103012e-07	4.3397793322375e-07	k__Viruses;p__Uroviricota;c__Caudoviricetes;o__Unclassified;f__Unclassified;g__Lederbergvirus
f__Neocallimastigaceae;g__Piromyces	3.21890472191682e-06	9.66731447635657e-06	1.92501968474293e-05	1.13864720463987e-05	1.72353309786259e-05	6.23549662564517e-06	k__Eukaryota;p__Chytridiomycota;c__Neocallimastigomycetes;o__Neocallimastigales;f__Neocallimastigaceae;g__Piromyces
f__Eubacteriaceae;g__Anaerofustis	1.03947760257854e-06	4.49847052897817e-09	1.37320039780328e-07	0	0	1.26531757564762e-06	k__Bacteria;p__Bacillota;c__Clostridia;o__Eubacteriales;f__Eubacteriaceae;g__Anaerofustis
f__Odoribacteraceae;g__Culturomica	1.62120098543645e-08	1.37897203983178e-06	1.32231977331441e-07	0	6.18426176620325e-07	1.14724981721088e-05	k__Bacteria;p__Bacteroidota;c__Bacteroidia;o__Bacteroidales;f__Odoribacteraceae;g__Culturomica
f__Unclassified;g__Mohonavirus	1.24956005426806e-05	0	0	6.3927580630311e-07	8.39315634833377e-08	0	k__Viruses;p__Uroviricota;c__Caudoviricetes;o__Unclassified;f__Unclassified;g__Mohonavirus
f__Butyricicoccaceae;g__Butyricicoccus	1.04761660930248e-06	4.45640611747789e-07	1.3374724706725e-06	3.3235606128716e-07	7.87212774657575e-08	3.45904216667389e-06	k__Bacteria;p__Bacillota;c__Clostridia;o__Eubacteriales;f__Butyricicoccaceae;g__Butyricicoccus
f__Unclassified;g__Otagovirus	0	7.65144853585915e-06	0	0	2.97915901096193e-07	7.52070358916587e-08	k__Viruses;p__Uroviricota;c__Caudoviricetes;o__Unclassified;f__Unclassified;g__Otagovirus
f__Prolixibacteraceae;g__Maribellus	1.18839804316125e-05	7.35668158203305e-07	7.05182301477477e-07	3.66137073762856e-07	6.82884783618304e-07	1.40260023797789e-05	k__Bacteria;p__Bacteroidota;c__Bacteroidia;o__Marinilabiliales;f__Prolixibacteraceae;g__Maribellus
f__Chitinophagaceae;g__Flavihumibacter	3.15358700626627e-08	1.57159090556437e-06	4.98455498973674e-08	0	9.67911747992027e-07	9.04120246751771e-06	k__Bacteria;p__Bacteroidota;c__Chitinophagia;o__Chitinophagales;f__Chitinophagaceae;g__Flavihumibacter
f__Lachnospiraceae;g__Roseburia	1.29449972026495e-06	1.10463899108531e-06	5.2375659821327e-07	6.11812407116047e-07	1.08957741071767e-06	2.44149708769545e-06	k__Bacteria;p__Bacillota;c__Clostridia;o__Lachnospirales;f__Lachnospiraceae;g__Roseburia
f__Flavobacteriaceae;g__Aquimarina	1.20102362381458e-05	8.94058294631685e-07	6.65108693315064e-07	4.12603969434951e-07	9.69100509440042e-07	1.32600356008211e-05	k__Bacteria;p__Bacteroidota;c__Flavobacteriia;o__Flavobacteriales;f__Flavobacteriaceae;g__Aquimarina
f__Flavobacteriaceae;g__Tenacibaculum	1.17446695838907e-05	8.89153807023435e-07	1.78825472882219e-07	1.79881193166124e-08	8.0869818666425e-07	1.79519454421872e-05	k__Bacteria;p__Bacteroidota;c__Flavobacteriia;o__Flavobacteriales;f__Flavobacteriaceae;g__Tenacibaculum
f__Clostridiaceae;g__Sarcina	1.16330264353008e-05	1.06099829227574e-06	1.02575857849642e-06	2.98847204206586e-07	1.07135690529899e-06	9.36579458172432e-06	k__Bacteria;p__Bacillota;c__Clostridia;o__Eubacteriales;f__Clostridiaceae;g__Sarcina
f__Deinococcaceae;g__Deinococcus	7.29225837851159e-07	3.10144266765147e-06	1.24750557292203e-05	6.14819308298898e-06	2.75265709770146e-06	7.43899700835144e-07	k__Bacteria;p__Deinococcota;c__Deinococci;o__Deinococcales;f__Deinococcaceae;g__Deinococcus
f__Demerecviridae;g__Pogseptimavirus	0	1.83563027312756e-07	0	0	1.52268927041416e-06	0	k__Viruses;p__Uroviricota;c__Caudoviricetes;o__Unclassified;f__Demerecviridae;g__Pogseptimavirus
f__Peptostreptococcaceae;g__Peptacetobacter	1.74308022912277e-06	2.97041390104474e-06	1.79587908188411e-06	2.25542580488142e-06	8.04344608357389e-06	6.04990928250533e-06	k__Bacteria;p__Bacillota;c__Clostridia;o__Peptostreptococcales;f__Peptostreptococcaceae;g__Peptacetobacter
f__Desulfolunaceae;g__Desulfoluna	1.15812340805572e-05	2.31507440803405e-07	2.42345337388092e-08	1.14469849950444e-08	9.67465487383489e-08	1.1056356527941e-05	k__Bacteria;p__Thermodesulfobacteriota;c__Desulfobacteria;o__Desulfobacterales;f__Desulfolunaceae;g__Desulfoluna
f__Colwelliaceae;g__Colwellia	4.74428107137441e-06	1.72938074438499e-06	1.550922947549e-06	1.19584955910588e-05	3.05335648210833e-07	1.82062314692454e-06	k__Bacteria;p__Pseudomonadota;c__Gammaproteobacteria;o__Alteromonadales;f__Colwelliaceae;g__Colwellia
f__Erysipelotrichaceae;g__Amedibacterium	0	2.78282668748206e-07	2.89690161863149e-06	0	1.95669129152021e-07	5.01186699634151e-06	k__Bacteria;p__Bacillota;c__Erysipelotrichia;o__Erysipelotrichales;f__Erysipelotrichaceae;g__Amedibacterium
f__Salibacteraceae;g__Salibacter	1.13091742200998e-05	3.68879525384669e-07	0	1.54815781064672e-08	7.15715974821137e-08	1.12801246162783e-05	k__Bacteria;p__Bacteroidota;c__Flavobacteriia;o__Flavobacteriales;f__Salibacteraceae;g__Salibacter
f__Spirosomataceae;g__Dyadobacter	9.59545047362693e-08	2.07363352447208e-06	1.19140722524765e-06	6.91097908080091e-07	1.67505193763235e-06	1.23174820925563e-05	k__Bacteria;p__Bacteroidota;c__Cytophagia;o__Cytophagales;f__Spirosomataceae;g__Dyadobacter
f__Prolixibacteraceae;g__Gaoshiqia	1.13123068460618e-05	1.56607150893094e-06	1.46669273961622e-07	4.392447762932e-09	9.46697219303615e-07	1.57273478860777e-05	k__Bacteria;p__Bacteroidota;c__Bacteroidia;o__Marinilabiliales;f__Prolixibacteraceae;g__Gaoshiqia
f__Eubacteriales Family XII. Incertae Sedis;g__Fusibacter	6.16030326745705e-08	1.81952374227547e-07	0	0	1.30666777062268e-07	2.301897594766e-08	k__Bacteria;p__Bacillota;c__Clostridia;o__Eubacteriales;f__Eubacteriales Family XII. Incertae Sedis;g__Fusibacter
f__Alcaligenaceae;g__Achromobacter	4.69503877018128e-06	1.91040246641419e-05	3.03060680219239e-06	2.41770444360346e-06	6.35545507747551e-06	2.01195511621326e-05	k__Bacteria;p__Pseudomonadota;c__Betaproteobacteria;o__Burkholderiales;f__Alcaligenaceae;g__Achromobacter
f__Drexlerviridae;g__Wilsonroadvirus	3.20891309528323e-08	0	8.2164311169363e-09	0	0	3.2841529254383e-07	k__Viruses;p__Uroviricota;c__Caudoviricetes;o__Unclassified;f__Drexlerviridae;g__Wilsonroadvirus
f__Listeriaceae;g__Brochothrix	7.41074950775567e-06	7.79559699670708e-07	4.06386944652809e-06	9.14519974666784e-06	5.35696069810549e-06	1.85469699191395e-05	k__Bacteria;p__Bacillota;c__Bacilli;o__Bacillales;f__Listeriaceae;g__Brochothrix
f__Kickxellaceae;g__Coemansia	2.12976012766804e-06	8.1622363589897e-06	1.7136017742595e-05	1.09445470130227e-05	1.59635599544246e-05	7.38596669115138e-06	k__Eukaryota;p__Zoopagomycota;c__Kickxellomycetes;o__Kickxellales;f__Kickxellaceae;g__Coemansia
f__Cellulosilyticaceae;g__Cellulosilyticum	1.16204350011374e-05	4.43774409970266e-06	1.26306520656524e-06	2.15243307210286e-08	4.52825743680912e-07	9.51872297009298e-06	k__Bacteria;p__Bacillota;c__Clostridia;o__Lachnospirales;f__Cellulosilyticaceae;g__Cellulosilyticum
f__Raineyaceae;g__Raineya	0	8.20762180119043e-07	1.56811688754814e-07	4.44412359387777e-08	5.47873561652737e-07	1.63836423159517e-05	k__Bacteria;p__Bacteroidota;c__Cytophagia;o__Cytophagales;f__Raineyaceae;g__Raineya
f__Morganellaceae;g__Arsenophonus	3.45477248549873e-06	1.7525759731828e-06	3.49816212446991e-07	1.04175828115945e-06	4.6670569225624e-07	1.28068454399531e-05	k__Bacteria;p__Pseudomonadota;c__Gammaproteobacteria;o__Enterobacterales;f__Morganellaceae;g__Arsenophonus
f__Sphingobacteriaceae;g__Daejeonella	1.10123396598904e-05	3.03788400879554e-07	4.27272811404957e-08	3.9349010772372e-09	6.06370478338813e-08	8.0742157344873e-06	k__Bacteria;p__Bacteroidota;c__Sphingobacteriia;o__Sphingobacteriales;f__Sphingobacteriaceae;g__Daejeonella
f__Prolixibacteraceae;g__Mariniphaga	1.09541186511246e-05	5.1677618758767e-08	1.5409241073121e-08	0	2.15598391997357e-08	1.51435162668775e-06	k__Bacteria;p__Bacteroidota;c__Bacteroidia;o__Marinilabiliales;f__Prolixibacteraceae;g__Mariniphaga
f__Chytriomycetaceae;g__Siphonaria	1.11684297104756e-05	1.51956992394619e-06	1.28293966990993e-06	8.23030521991562e-07	1.38910660125976e-06	7.40393444038096e-06	k__Eukaryota;p__Chytridiomycota;c__Chytridiomycetes;o__Chytridiales;f__Chytriomycetaceae;g__Siphonaria
f__Prolixibacteraceae;g__Aquipluma	1.09266968387637e-05	1.02597747726645e-06	1.08898726501443e-07	2.70594917650118e-09	6.54292542271675e-07	1.660002394639e-05	k__Bacteria;p__Bacteroidota;c__Bacteroidia;o__Marinilabiliales;f__Prolixibacteraceae;g__Aquipluma
f__Unclassified;g__Candidatus Ordinivivax	9.64208931259106e-06	1.00399809858697e-06	1.5473793740759e-07	4.8679188849593e-09	4.85162621047015e-07	1.40341845166108e-05	k__Bacteria;p__Bacteroidota;c__Bacteroidia;o__Bacteroidales;f__Unclassified;g__Candidatus Ordinivivax
f__Flavobacteriaceae;g__Tamlana	2.11176038418211e-06	1.01639500364224e-05	2.25317648117407e-05	9.66617264743635e-06	1.49324411003364e-05	6.11342987424108e-06	k__Bacteria;p__Bacteroidota;c__Flavobacteriia;o__Flavobacteriales;f__Flavobacteriaceae;g__Tamlana
f__Tissierellaceae;g__Tissierella	4.15523672246925e-06	7.24653906812755e-06	5.91236663733014e-06	3.36526332316033e-06	5.83046994926587e-06	2.48192482343925e-06	k__Bacteria;p__Bacillota;c__Tissierellia;o__Tissierellales;f__Tissierellaceae;g__Tissierella
f__Flavobacteriaceae;g__Lacinutrix	1.08118807089781e-05	4.19187551180952e-07	4.5551545786643e-08	2.43187020347814e-08	7.49505140436202e-08	9.56950915062635e-06	k__Bacteria;p__Bacteroidota;c__Flavobacteriia;o__Flavobacteriales;f__Flavobacteriaceae;g__Lacinutrix
f__Fontisphaeraceae;g__Fontisphaera	1.07845964363569e-05	3.8159998138259e-07	2.29582535379849e-08	1.10885666760544e-08	1.08221110856861e-07	9.23035239250647e-06	k__Bacteria;p__Verrucomicrobiota;c__Verrucomicrobiae;o__Limisphaerales;f__Fontisphaeraceae;g__Fontisphaera
f__Smithellaceae;g__Smithella	9.30036120240035e-06	0	2.81362307394429e-07	3.0611488160681e-08	3.07849627516398e-07	8.10783944548552e-07	k__Bacteria;p__Thermodesulfobacteriota;c__Syntrophia;o__Syntrophales;f__Smithellaceae;g__Smithella
f__Colwelliaceae;g__Thalassotalea	5.05113537091297e-08	1.18271098806319e-07	5.60224699907657e-06	2.78620833423599e-07	3.19715503360612e-07	9.25123866849636e-06	k__Bacteria;p__Pseudomonadota;c__Gammaproteobacteria;o__Alteromonadales;f__Colwelliaceae;g__Thalassotalea
f__Porphyromonadaceae;g__Gabonibacter	1.07435836246676e-05	8.94889560033363e-07	1.04500179634314e-06	7.01167181838614e-07	1.01269803203819e-06	8.9084448749993e-06	k__Bacteria;p__Bacteroidota;c__Bacteroidia;o__Bacteroidales;f__Porphyromonadaceae;g__Gabonibacter
f__Chitinophagaceae;g__Segetibacter	1.05991864755686e-05	5.52362921768965e-07	3.064264096426e-07	1.55428619495339e-08	1.08673809772042e-07	1.02493894109587e-05	k__Bacteria;p__Bacteroidota;c__Chitinophagia;o__Chitinophagales;f__Chitinophagaceae;g__Segetibacter
f__Flavobacteriaceae;g__Lutibacter	9.67875776034587e-06	1.09864294887591e-06	8.33581819117305e-08	1.62823493411468e-08	6.86093471652793e-07	1.56184726315946e-05	k__Bacteria;p__Bacteroidota;c__Flavobacteriia;o__Flavobacteriales;f__Flavobacteriaceae;g__Lutibacter
f__Marinilabiliaceae;g__Xiashengella	1.05269591793987e-05	4.15266579243823e-07	1.26351311884272e-08	0	1.38598966496786e-07	6.68628674866902e-06	k__Bacteria;p__Bacteroidota;c__Bacteroidia;o__Marinilabiliales;f__Marinilabiliaceae;g__Xiashengella
f__Cryomorphaceae;g__Acidiluteibacter	1.04303930473113e-05	3.39705386186017e-07	9.11526817194635e-09	2.15611016632456e-09	1.32869010406794e-07	1.04482509350002e-05	k__Bacteria;p__Bacteroidota;c__Flavobacteriia;o__Flavobacteriales;f__Cryomorphaceae;g__Acidiluteibacter
f__Verrucomicrobiaceae;g__Sulfuriroseicoccus	1.04804533863377e-05	3.82536877907701e-07	4.41156959932626e-07	5.10645152838783e-08	2.20046915873678e-07	9.74430557114154e-06	k__Bacteria;p__Verrucomicrobiota;c__Verrucomicrobiae;o__Verrucomicrobiales;f__Verrucomicrobiaceae;g__Sulfuriroseicoccus
f__Propionibacteriaceae;g__Vaginimicrobium	0	7.33111640823445e-08	1.37552509220695e-07	0	1.88386944930378e-08	0	k__Bacteria;p__Actinomycetota;c__Actinomycetes;o__Propionibacteriales;f__Propionibacteriaceae;g__Vaginimicrobium
f__Flavobacteriaceae;g__Oceanihabitans	1.03662150677132e-05	1.78956395317349e-07	1.38124285768446e-08	0	7.54035828021165e-08	8.4284342697778e-06	k__Bacteria;p__Bacteroidota;c__Flavobacteriia;o__Flavobacteriales;f__Flavobacteriaceae;g__Oceanihabitans
f__Unclassified;g__Candidatus Azobacteroides	1.02369474337762e-05	2.21086183512151e-07	1.39128386946961e-07	1.09811193057805e-08	2.19985568934515e-07	8.62773545174638e-06	k__Bacteria;p__Bacteroidota;c__Bacteroidia;o__Bacteroidales;f__Unclassified;g__Candidatus Azobacteroides
f__Lentisphaeraceae;g__Lentisphaera	1.03034818005676e-05	2.90686605416515e-07	2.00144499130736e-07	0	8.81993422976727e-08	1.0131787109576e-05	k__Bacteria;p__Lentisphaerota;c__Lentisphaeria;o__Lentisphaerales;f__Lentisphaeraceae;g__Lentisphaera
f__Leptotrichiaceae;g__Sebaldella	4.56378286819145e-08	0	1.75154764093718e-07	2.67293308158082e-08	8.62762334880498e-08	1.87751629531139e-08	k__Bacteria;p__Fusobacteriota;c__Fusobacteriia;o__Fusobacteriales;f__Leptotrichiaceae;g__Sebaldella
f__Marinilabiliaceae;g__Alkalitalea	1.02949155211656e-05	3.77409662029689e-07	4.84126076424806e-08	3.43409550528328e-08	1.19069112091703e-07	8.16198851529201e-06	k__Bacteria;p__Bacteroidota;c__Bacteroidia;o__Marinilabiliales;f__Marinilabiliaceae;g__Alkalitalea
f__Bacillaceae;g__Niallia	5.97960147910246e-07	3.79740310958139e-07	7.99017536043305e-07	2.86683095526947e-07	4.33216733937575e-07	5.73344295584898e-06	k__Bacteria;p__Bacillota;c__Bacilli;o__Bacillales;f__Bacillaceae;g__Niallia
f__Porphyromonadaceae;g__Gabonia	1.011746215331e-05	2.97473196142201e-07	2.27385425749706e-08	0	9.47964197027713e-08	7.61027187965436e-06	k__Bacteria;p__Bacteroidota;c__Bacteroidia;o__Bacteroidales;f__Porphyromonadaceae;g__Gabonia
f__Neisseriaceae;g__Neisseria	4.51719999790131e-06	1.91847119875812e-05	1.19483242665417e-05	1.48956081424428e-05	1.30329911220679e-05	9.86750320517335e-06	k__Bacteria;p__Pseudomonadota;c__Betaproteobacteria;o__Neisseriales;f__Neisseriaceae;g__Neisseria
f__Halobacteroidaceae;g__Orenia	0	5.05693369155487e-07	1.10960940023505e-06	9.59402554444078e-08	4.83311375711523e-07	5.54410658365785e-07	k__Bacteria;p__Bacillota;c__Clostridia;o__Halanaerobiales;f__Halobacteroidaceae;g__Orenia
f__Demerecviridae;g__Jesfedecavirus	0	1.33678305707353e-07	0	0	1.15973224765624e-06	0	k__Viruses;p__Uroviricota;c__Caudoviricetes;o__Unclassified;f__Demerecviridae;g__Jesfedecavirus
f__Cyclobacteriaceae;g__Cyclobacterium	9.16099325494613e-06	1.1680622728676e-06	1.16533752213779e-07	4.35196437372385e-09	7.74429709121583e-07	1.50421477504753e-05	k__Bacteria;p__Bacteroidota;c__Cytophagia;o__Cytophagales;f__Cyclobacteriaceae;g__Cyclobacterium
f__Cyclobacteriaceae;g__Echinicola	1.00371785494262e-05	3.82641146033612e-07	3.28650908665017e-08	1.1658966212447e-08	1.21997139079501e-07	1.06483539249563e-05	k__Bacteria;p__Bacteroidota;c__Cytophagia;o__Cytophagales;f__Cyclobacteriaceae;g__Echinicola
f__Flavobacteriaceae;g__Imtechella	1.00487364719805e-05	7.713551199909e-08	1.96191030876467e-08	0	2.86051920910532e-08	6.473168326437e-06	k__Bacteria;p__Bacteroidota;c__Flavobacteriia;o__Flavobacteriales;f__Flavobacteriaceae;g__Imtechella
f__Sulfuricellaceae;g__Sulfurirhabdus	0	6.40213299330045e-08	1.78219110290892e-06	0	3.000596183634e-08	4.5385314672144e-06	k__Bacteria;p__Pseudomonadota;c__Betaproteobacteria;o__Nitrosomonadales;f__Sulfuricellaceae;g__Sulfurirhabdus
f__Flavobacteriaceae;g__Ochrovirga	9.95309043850431e-06	2.7660047037733e-07	5.85538768217983e-08	0	7.69315849441343e-08	6.40766625523319e-06	k__Bacteria;p__Bacteroidota;c__Flavobacteriia;o__Flavobacteriales;f__Flavobacteriaceae;g__Ochrovirga
f__Propionibacteriaceae;g__Tessaracoccus	5.33155332161678e-08	4.24132288953038e-07	9.12220046888794e-07	1.84528006718516e-05	5.368747305553e-07	7.14579896439809e-06	k__Bacteria;p__Actinomycetota;c__Actinomycetes;o__Propionibacteriales;f__Propionibacteriaceae;g__Tessaracoccus
f__Vibrionaceae;g__Salinivibrio	5.31667681414815e-06	4.04254012593494e-06	1.35143474164451e-06	9.58347606620216e-06	7.70873550211494e-07	2.60049044730528e-06	k__Bacteria;p__Pseudomonadota;c__Gammaproteobacteria;o__Vibrionales;f__Vibrionaceae;g__Salinivibrio
f__Cyclobacteriaceae;g__Algoriphagus	1.00613729832267e-07	1.11982554037879e-06	4.45597812420453e-07	0	9.57593087050947e-07	1.59951651624251e-05	k__Bacteria;p__Bacteroidota;c__Cytophagia;o__Cytophagales;f__Cyclobacteriaceae;g__Algoriphagus
f__Drexlerviridae;g__Loudonvirus	1.14675891198501e-08	0	0	0	0	2.34729425392252e-07	k__Viruses;p__Uroviricota;c__Caudoviricetes;o__Unclassified;f__Drexlerviridae;g__Loudonvirus
f__Lachnospiraceae;g__Dorea	2.97188584751867e-06	1.50886224497533e-06	1.16158613964276e-06	1.70042491212583e-06	1.18439366127958e-06	3.76327318585185e-06	k__Bacteria;p__Bacillota;c__Clostridia;o__Lachnospirales;f__Lachnospiraceae;g__Dorea
f__Brevibacteriaceae;g__Brevibacterium	4.8608651138167e-08	1.38162518211212e-07	6.53732994857532e-07	3.33336477802631e-07	1.81130232846257e-07	4.53369989479471e-07	k__Bacteria;p__Actinomycetota;c__Actinomycetes;o__Micrococcales;f__Brevibacteriaceae;g__Brevibacterium
f__Nevskiaceae;g__Sinimarinibacterium	7.33965250163833e-07	3.44288494379572e-06	4.20955720757803e-07	7.6027637240778e-08	2.13669509339847e-06	6.28688725905687e-07	k__Bacteria;p__Pseudomonadota;c__Gammaproteobacteria;o__Nevskiales;f__Nevskiaceae;g__Sinimarinibacterium
f__Pasteurellaceae;g__Bibersteinia	3.98588178147629e-07	1.20247826001007e-06	1.06838842619923e-07	3.6322163992981e-08	6.36894802628371e-07	8.86440137613126e-06	k__Bacteria;p__Pseudomonadota;c__Gammaproteobacteria;o__Pasteurellales;f__Pasteurellaceae;g__Bibersteinia
f__Methylophilaceae;g__Methylotenera	8.7055714123912e-06	3.81531571607299e-06	1.6566512444554e-07	1.13499407274465e-05	4.28626045892254e-07	1.27898026351421e-06	k__Bacteria;p__Pseudomonadota;c__Betaproteobacteria;o__Nitrosomonadales;f__Methylophilaceae;g__Methylotenera
f__Unclassified;g__Lahexavirus	2.65240541346899e-06	4.90571009334431e-06	6.62897693133628e-07	4.12297017429957e-06	9.78571903416936e-07	1.69886126441326e-07	k__Viruses;p__Uroviricota;c__Caudoviricetes;o__Unclassified;f__Unclassified;g__Lahexavirus
f__Marinilabiliaceae;g__Labilibacter	9.69474514139753e-06	2.53574313322212e-07	2.23911375169926e-07	8.36443287983578e-08	2.1051208134522e-07	5.79755126212501e-06	k__Bacteria;p__Bacteroidota;c__Bacteroidia;o__Marinilabiliales;f__Marinilabiliaceae;g__Labilibacter
f__Unclassified;g__Gemmiger	2.24121083458804e-06	5.4988590574039e-08	0	0	0	0	k__Bacteria;p__Bacillota;c__Clostridia;o__Eubacteriales;f__Unclassified;g__Gemmiger
f__Hymenobacteraceae;g__Hymenobacter	9.63015467114206e-06	5.75066553314848e-07	2.78222922743841e-06	2.05131931363363e-07	9.63388665043681e-07	1.46680098574787e-05	k__Bacteria;p__Bacteroidota;c__Cytophagia;o__Cytophagales;f__Hymenobacteraceae;g__Hymenobacter
f__Weeksellaceae;g__Empedobacter	1.22759543216763e-07	1.40022106312859e-06	1.60959071417739e-07	0	1.1701687811757e-06	1.20882789477711e-05	k__Bacteria;p__Bacteroidota;c__Flavobacteriia;o__Flavobacteriales;f__Weeksellaceae;g__Empedobacter
f__Bernardetiaceae;g__Hugenholtzia	9.46386953663635e-06	1.91313653534735e-07	0	8.70392867974805e-09	2.68256063859747e-08	5.15390350738469e-06	k__Bacteria;p__Bacteroidota;c__Cytophagia;o__Cytophagales;f__Bernardetiaceae;g__Hugenholtzia
f__Chaseviridae;g__Suwonvirus	4.41175114683248e-08	2.42852100788566e-07	2.88848694499808e-06	0	1.1052828973023e-07	7.16150890284555e-06	k__Viruses;p__Uroviricota;c__Caudoviricetes;o__Unclassified;f__Chaseviridae;g__Suwonvirus
f__Pseudomonadaceae;g__Stutzerimonas	3.27445269031732e-06	7.69677003571834e-06	1.63769564942266e-05	1.33785786257237e-05	7.69540574851467e-06	5.14347812075184e-06	k__Bacteria;p__Pseudomonadota;c__Gammaproteobacteria;o__Pseudomonadales;f__Pseudomonadaceae;g__Stutzerimonas
f__Flavobacteriaceae;g__Galbibacter	0	1.41042169943782e-06	1.41217068644761e-07	0	4.37874610929977e-07	1.44165534214738e-05	k__Bacteria;p__Bacteroidota;c__Flavobacteriia;o__Flavobacteriales;f__Flavobacteriaceae;g__Galbibacter
f__Cytophagaceae;g__Siphonobacter	9.40053124482097e-06	1.97704044039992e-07	1.96776505776136e-08	3.497689884044e-09	7.00694775345405e-08	6.89198308083611e-06	k__Bacteria;p__Bacteroidota;c__Cytophagia;o__Cytophagales;f__Cytophagaceae;g__Siphonobacter
f__Paxillaceae;g__Paxillus	2.83756416236548e-07	2.88568729947357e-06	1.33673953879597e-05	3.8341238186407e-07	1.75502163695102e-06	2.03588875251166e-07	k__Eukaryota;p__Basidiomycota;c__Agaricomycetes;o__Boletales;f__Paxillaceae;g__Paxillus
f__Chitinophagaceae;g__Paraflavitalea	9.36272427987857e-06	4.20220085477609e-07	1.74317081575398e-08	0	1.47672548594826e-07	1.17625383026473e-05	k__Bacteria;p__Bacteroidota;c__Chitinophagia;o__Chitinophagales;f__Chitinophagaceae;g__Paraflavitalea
f__Kosmotogaceae;g__Kosmotoga	9.46681630742963e-06	3.58330096092917e-07	1.44880364522121e-08	0	1.10728522143209e-07	5.58137704040045e-06	k__Bacteria;p__Thermotogota;c__Thermotogae;o__Kosmotogales;f__Kosmotogaceae;g__Kosmotoga
f__Lachnospiraceae;g__Wansuia	3.33470120749137e-08	2.04997401212637e-07	9.11948251114336e-07	0	4.21251184338087e-07	9.61769015931087e-06	k__Bacteria;p__Bacillota;c__Clostridia;o__Lachnospirales;f__Lachnospiraceae;g__Wansuia
f__Mucoraceae;g__Mucor	5.15720890020527e-07	5.58927592633463e-06	1.76133571175375e-05	2.21413760649159e-06	4.06131363505272e-06	1.54578435020499e-06	k__Eukaryota;p__Mucoromycota;c__Mucoromycetes;o__Mucorales;f__Mucoraceae;g__Mucor
f__Oceanospirillaceae;g__Nitrincola	4.37549179432568e-06	2.32973566885923e-06	1.85820585710495e-07	9.29394950890656e-06	3.64638630313747e-07	1.40965283235124e-06	k__Bacteria;p__Pseudomonadota;c__Gammaproteobacteria;o__Oceanospirillales;f__Oceanospirillaceae;g__Nitrincola
f__Chloroherpetonaceae;g__Chloroherpeton	9.18284923485828e-06	0	0	2.61238247336695e-09	0	6.50559976494674e-08	k__Bacteria;p__Chlorobiota;c__Chlorobiia;o__Chlorobiales;f__Chloroherpetonaceae;g__Chloroherpeton
f__Chitinophagaceae;g__Ferruginibacter	1.14271587394863e-08	1.05074830953915e-06	9.35453553962056e-08	0	5.05772621981273e-07	9.91503423856823e-06	k__Bacteria;p__Bacteroidota;c__Chitinophagia;o__Chitinophagales;f__Chitinophagaceae;g__Ferruginibacter
f__Autographiviridae;g__Ghunavirus	0	0	4.67477240486842e-06	0	0	7.02703271579948e-06	k__Viruses;p__Uroviricota;c__Caudoviricetes;o__Unclassified;f__Autographiviridae;g__Ghunavirus
f__Psychromonadaceae;g__Psychromonas	9.42791944618958e-07	4.53203205918034e-07	8.29043866680386e-07	2.91976261360005e-06	5.97848515210763e-08	2.47871306542767e-06	k__Bacteria;p__Pseudomonadota;c__Gammaproteobacteria;o__Alteromonadales;f__Psychromonadaceae;g__Psychromonas
f__Idiomarinaceae;g__Aliidiomarina	2.26208060160638e-06	1.45872982881461e-06	1.5484807421509e-07	3.4515781715266e-06	2.32847100287588e-07	1.59006545096106e-06	k__Bacteria;p__Pseudomonadota;c__Gammaproteobacteria;o__Alteromonadales;f__Idiomarinaceae;g__Aliidiomarina
f__Coxiellaceae;g__Coxiella	2.2773323386446e-06	7.45846709985432e-06	1.38615387542718e-05	1.04441861469543e-05	1.32947517383922e-05	4.70721941213665e-06	k__Bacteria;p__Pseudomonadota;c__Gammaproteobacteria;o__Legionellales;f__Coxiellaceae;g__Coxiella
f__Autographiviridae;g__Tuodvirus	0	0	0	0	0	8.96695383918077e-06	k__Viruses;p__Uroviricota;c__Caudoviricetes;o__Unclassified;f__Autographiviridae;g__Tuodvirus
f__Rhodothermaceae;g__Rhodothermus	9.16029997440951e-06	1.24275681437833e-06	5.59927896869024e-07	5.09365448659276e-07	1.31067671442653e-06	1.26112687955957e-05	k__Bacteria;p__Rhodothermota;c__Rhodothermia;o__Rhodothermales;f__Rhodothermaceae;g__Rhodothermus
f__Hericiaceae;g__Hericium	1.69547791433554e-07	3.11743142293883e-06	1.23751527232871e-05	1.90089300202016e-07	1.85072975116308e-06	6.50444830182138e-08	k__Eukaryota;p__Basidiomycota;c__Agaricomycetes;o__Russulales;f__Hericiaceae;g__Hericium
f__Chitinophagaceae;g__Foetidibacter	8.91567549305673e-06	2.37405125677674e-09	1.00634149610862e-09	2.13901755587931e-09	0	2.08604073692448e-07	k__Bacteria;p__Bacteroidota;c__Chitinophagia;o__Chitinophagales;f__Chitinophagaceae;g__Foetidibacter
f__Lachnospiraceae;g__Anaerosporobacter	1.78373125145554e-06	7.27076145139975e-07	2.2224398007734e-07	1.08299874823304e-07	1.65518445818597e-06	4.58815482509113e-08	k__Bacteria;p__Bacillota;c__Clostridia;o__Lachnospirales;f__Lachnospiraceae;g__Anaerosporobacter
f__Gigasporaceae;g__Cetraspora	2.46866555616636e-07	4.3155244415454e-06	1.35814722803687e-05	1.24089768128618e-06	2.42327268236938e-06	6.34124746464723e-07	k__Eukaryota;p__Mucoromycota;c__Glomeromycetes;o__Diversisporales;f__Gigasporaceae;g__Cetraspora
f__Autographiviridae;g__Teetrevirus	0	4.9413144907089e-08	4.35833944318373e-06	0	4.82887201918338e-07	7.7726199397879e-06	k__Viruses;p__Uroviricota;c__Caudoviricetes;o__Unclassified;f__Autographiviridae;g__Teetrevirus
f__Xanthobacteraceae;g__Xanthobacter	1.92147066202834e-05	1.19173492943663e-05	3.24121760333678e-06	1.1825990843213e-05	1.10511025378577e-05	4.85467894167809e-06	k__Bacteria;p__Pseudomonadota;c__Alphaproteobacteria;o__Hyphomicrobiales;f__Xanthobacteraceae;g__Xanthobacter
f__Nostocaceae;g__Nostoc	4.12427147027443e-08	4.26601352571776e-07	1.20048684270387e-06	7.39785331511761e-07	1.03244967883275e-06	3.00521384160443e-07	k__Bacteria;p__Cyanobacteriota;c__Cyanophyceae;o__Nostocales;f__Nostocaceae;g__Nostoc
f__Peptostreptococcaceae;g__Asaccharospora	2.7514624163909e-06	1.28922418692692e-06	8.3368374368362e-08	2.51227087763149e-06	7.58464575807387e-07	4.64842400034663e-07	k__Bacteria;p__Bacillota;c__Clostridia;o__Peptostreptococcales;f__Peptostreptococcaceae;g__Asaccharospora
f__Flavobacteriaceae;g__Seonamhaeicola	8.78354508865949e-06	1.98673703822053e-08	7.78335386890092e-09	0	1.2747058246091e-08	4.57254662950406e-07	k__Bacteria;p__Bacteroidota;c__Flavobacteriia;o__Flavobacteriales;f__Flavobacteriaceae;g__Seonamhaeicola
f__Christensenellaceae;g__Christensenella	9.92063596396212e-07	3.7473322131294e-08	3.1776976559665e-08	0	8.71430629498642e-09	1.48835673395111e-07	k__Bacteria;p__Bacillota;c__Clostridia;o__Christensenellales;f__Christensenellaceae;g__Christensenella
f__Lachnospiraceae;g__Herbinix	6.75872745262377e-07	0	3.68524658929045e-08	0	0	1.88868498868061e-07	k__Bacteria;p__Bacillota;c__Clostridia;o__Lachnospirales;f__Lachnospiraceae;g__Herbinix
f__Defluviitaleaceae;g__Defluviitalea	1.42839484074329e-08	6.71914940437827e-07	1.39683875156386e-07	7.7407890532336e-09	3.96246389508718e-07	9.32108355324443e-06	k__Bacteria;p__Bacillota;c__Clostridia;o__Lachnospirales;f__Defluviitaleaceae;g__Defluviitalea
f__Persicobacteraceae;g__Persicobacter	1.30614872128857e-08	7.90248370265763e-07	1.46448956544934e-07	3.59762387686243e-09	5.6530889499239e-07	5.62243224853634e-06	k__Bacteria;p__Bacteroidota;c__Cytophagia;o__Cytophagales;f__Persicobacteraceae;g__Persicobacter
f__Prevotellaceae;g__Palleniella	8.60746699214413e-06	0	0	0	0	0	k__Bacteria;p__Bacteroidota;c__Bacteroidia;o__Bacteroidales;f__Prevotellaceae;g__Palleniella
f__Clostridiaceae;g__Proteiniclasticum	4.02556116936293e-08	3.53749442831688e-06	9.82808572802873e-06	2.3462764299525e-08	1.38671009219341e-06	8.53306607081927e-08	k__Bacteria;p__Bacillota;c__Clostridia;o__Eubacteriales;f__Clostridiaceae;g__Proteiniclasticum
f__Autographiviridae;g__Elunavirus	0	0	4.4995562210584e-06	0	0	7.29664621728075e-06	k__Viruses;p__Uroviricota;c__Caudoviricetes;o__Unclassified;f__Autographiviridae;g__Elunavirus
f__Flavobacteriaceae;g__Sinomicrobium	0	8.12307967777664e-07	9.32097450971898e-08	0	4.8848866511138e-07	9.067470934093e-06	k__Bacteria;p__Bacteroidota;c__Flavobacteriia;o__Flavobacteriales;f__Flavobacteriaceae;g__Sinomicrobium
f__Dysgonomonadaceae;g__Petrimonas	5.84287086558093e-08	8.41377010003305e-07	1.88866036630939e-07	4.42174267760332e-08	4.79990105015732e-07	9.48221121756508e-06	k__Bacteria;p__Bacteroidota;c__Bacteroidia;o__Bacteroidales;f__Dysgonomonadaceae;g__Petrimonas
f__Oscillospiraceae;g__Ruminiclostridium	2.58762381200613e-06	1.94275091435179e-06	6.52631828595258e-07	7.41930364251322e-07	4.16385291095056e-07	1.53601323596315e-07	k__Bacteria;p__Bacillota;c__Clostridia;o__Eubacteriales;f__Oscillospiraceae;g__Ruminiclostridium
f__Chitinophagaceae;g__Haoranjiania	8.31642876741912e-06	0	0	0	0	1.21129011882647e-07	k__Bacteria;p__Bacteroidota;c__Chitinophagia;o__Chitinophagales;f__Chitinophagaceae;g__Haoranjiania
f__Physodermataceae;g__Paraphysoderma	2.36581566008536e-06	5.5911237965029e-06	1.26461022466137e-05	8.12782823475809e-06	1.21744535209923e-05	3.84367602923814e-06	k__Eukaryota;p__Blastocladiomycota;c__Physodermatomycetes;o__Physodermatales;f__Physodermataceae;g__Paraphysoderma
f__Staphylococcaceae;g__Macrococcus	9.9548832485282e-07	1.16946339410959e-06	2.04873097293909e-06	5.38064242366186e-06	6.07468021260405e-06	6.37405522837807e-06	k__Bacteria;p__Bacillota;c__Bacilli;o__Bacillales;f__Staphylococcaceae;g__Macrococcus
f__Autographiviridae;g__Ningirsuvirus	0	0	4.03616009246422e-06	0	0	8.2228295402786e-06	k__Viruses;p__Uroviricota;c__Caudoviricetes;o__Unclassified;f__Autographiviridae;g__Ningirsuvirus
f__Chitinophagaceae;g__Lacibacter	8.28779491047396e-06	2.76844386139982e-07	3.17356989178885e-08	0	1.61698794268816e-07	7.91073691778282e-06	k__Bacteria;p__Bacteroidota;c__Chitinophagia;o__Chitinophagales;f__Chitinophagaceae;g__Lacibacter
f__Marinobacteraceae;g__Marinobacter	3.49487673399174e-06	8.58637882726564e-06	1.49385796775735e-05	4.1178809919627e-06	3.33970277223393e-06	4.1862404848786e-06	k__Bacteria;p__Pseudomonadota;c__Gammaproteobacteria;o__Pseudomonadales;f__Marinobacteraceae;g__Marinobacter
f__Piscirickettsiaceae;g__Methylophaga	2.82921016679846e-06	5.59460328262177e-07	4.54307012196774e-07	8.24707823171161e-06	5.01902871684747e-07	2.67458292329898e-07	k__Bacteria;p__Pseudomonadota;c__Gammaproteobacteria;o__Thiotrichales;f__Piscirickettsiaceae;g__Methylophaga
f__Lachnospiraceae;g__Lachnotalea	8.00772961765931e-07	9.40340763598157e-08	3.8412085204101e-09	0	8.92580876060854e-08	3.03061686859223e-07	k__Bacteria;p__Bacillota;c__Clostridia;o__Lachnospirales;f__Lachnospiraceae;g__Lachnotalea
f__Prevotellaceae;g__Hoylesella	4.98192410941078e-06	9.04795368056043e-07	1.45164326469489e-07	2.64161192245407e-08	5.28287293380597e-07	1.1846292173647e-05	k__Bacteria;p__Bacteroidota;c__Bacteroidia;o__Bacteroidales;f__Prevotellaceae;g__Hoylesella
f__Peptostreptococcaceae;g__Tepidibacter	1.17766186619566e-06	2.78265630575068e-06	3.02189254179779e-06	6.009098257275e-07	4.36179510653221e-06	9.72898943072698e-07	k__Bacteria;p__Bacillota;c__Clostridia;o__Peptostreptococcales;f__Peptostreptococcaceae;g__Tepidibacter
f__Flavobacteriaceae;g__Allomuricauda	5.69780273262962e-08	1.67057746128933e-07	1.83103384103575e-07	2.40034992471796e-07	4.06477508949897e-07	8.23271128709265e-06	k__Bacteria;p__Bacteroidota;c__Flavobacteriia;o__Flavobacteriales;f__Flavobacteriaceae;g__Allomuricauda
f__Sphaerotilaceae;g__Roseateles	4.64048207515748e-07	1.07972524344126e-05	2.04935838020407e-06	1.37653068636637e-06	2.85141009442751e-06	4.26592818716522e-06	k__Bacteria;p__Pseudomonadota;c__Betaproteobacteria;o__Burkholderiales;f__Sphaerotilaceae;g__Roseateles
f__Unclassified;g__Kunmingvirus	5.26839249176772e-06	8.76621876810967e-07	2.01340915245425e-08	3.90302484239516e-07	9.43856519072353e-06	1.17657688110313e-08	k__Viruses;p__Uroviricota;c__Caudoviricetes;o__Unclassified;f__Unclassified;g__Kunmingvirus
f__Burkholderiaceae;g__Burkholderia	4.43754920615363e-06	4.28141758817205e-06	1.14805570188313e-05	5.4268281687509e-06	5.09910371495188e-06	6.26009115909964e-06	k__Bacteria;p__Pseudomonadota;c__Betaproteobacteria;o__Burkholderiales;f__Burkholderiaceae;g__Burkholderia
f__Anaplasmataceae;g__Anaplasma	3.61197159457103e-07	3.19392543761069e-06	1.46305488912824e-05	6.93265186119943e-07	2.90732615211304e-06	4.95972279353224e-07	k__Bacteria;p__Pseudomonadota;c__Alphaproteobacteria;o__Rickettsiales;f__Anaplasmataceae;g__Anaplasma
f__Alteromonadaceae;g__Alteromonas	6.32696193159355e-06	1.82452397678713e-06	1.33910338214028e-06	8.9146740880854e-06	1.49720196112414e-06	4.03015229576361e-06	k__Bacteria;p__Pseudomonadota;c__Gammaproteobacteria;o__Alteromonadales;f__Alteromonadaceae;g__Alteromonas
f__Unclassified;g__Proteiniborus	2.31926212094953e-08	3.80932373780729e-07	4.45942219953531e-07	0	8.36003571157772e-08	6.83152213102323e-07	k__Bacteria;p__Bacillota;c__Clostridia;o__Eubacteriales;f__Unclassified;g__Proteiniborus
f__Neisseriaceae;g__Paralysiella	3.30906349924718e-06	3.73797310359675e-07	1.43322511089206e-08	8.03810038304475e-06	6.16076741641797e-08	2.59723919851711e-07	k__Bacteria;p__Pseudomonadota;c__Betaproteobacteria;o__Neisseriales;f__Neisseriaceae;g__Paralysiella
f__Desulfotomaculaceae;g__Pelotomaculum	9.18202350742531e-06	1.10199379965771e-06	3.65289731110437e-07	2.26209897170966e-06	4.89921697880729e-07	1.40461059574359e-06	k__Bacteria;p__Bacillota;c__Clostridia;o__Eubacteriales;f__Desulfotomaculaceae;g__Pelotomaculum
f__Sphingobacteriaceae;g__Solitalea	8.15647630470812e-06	1.51637225342425e-07	1.04544409360969e-07	1.33551483773742e-07	3.66808809690802e-07	6.71445610881233e-06	k__Bacteria;p__Bacteroidota;c__Sphingobacteriia;o__Sphingobacteriales;f__Sphingobacteriaceae;g__Solitalea
f__Unclassified;g__Popoffvirus	5.05465607888907e-08	1.35460970501898e-06	4.19156742224015e-06	5.13929012153445e-08	8.9564513492545e-06	6.39260359722214e-06	k__Viruses;p__Uroviricota;c__Caudoviricetes;o__Unclassified;f__Unclassified;g__Popoffvirus
f__Pasteurellaceae;g__Haemophilus	2.48824389687444e-07	1.11846100837309e-06	1.7922523837055e-07	1.03549671588884e-07	5.14709844277211e-07	1.26985880719268e-05	k__Bacteria;p__Pseudomonadota;c__Gammaproteobacteria;o__Pasteurellales;f__Pasteurellaceae;g__Haemophilus
f__Flavobacteriaceae;g__Olleya	1.00151821933611e-08	9.62272900768527e-07	6.894307005833e-08	0	4.09822806124382e-07	6.58539631321118e-06	k__Bacteria;p__Bacteroidota;c__Flavobacteriia;o__Flavobacteriales;f__Flavobacteriaceae;g__Olleya
f__Coprobacillaceae;g__Coprobacillus	6.62034577405098e-07	8.94538711350256e-07	1.2181420813046e-06	3.4931575678757e-06	1.26511159370447e-06	7.96868378633443e-07	k__Bacteria;p__Bacillota;c__Erysipelotrichia;o__Erysipelotrichales;f__Coprobacillaceae;g__Coprobacillus
f__Salinivirgaceae;g__Salinivirga	1.39411336445713e-08	5.42790091949696e-07	3.19895845406442e-08	7.5550101143312e-09	2.79415516426648e-07	8.19215664404596e-06	k__Bacteria;p__Bacteroidota;c__Bacteroidia;o__Bacteroidales;f__Salinivirgaceae;g__Salinivirga
f__Chitinophagaceae;g__Terrimonas	0	1.16982386636897e-06	6.66006064536744e-08	0	3.430324420897e-07	8.46980094711842e-06	k__Bacteria;p__Bacteroidota;c__Chitinophagia;o__Chitinophagales;f__Chitinophagaceae;g__Terrimonas
f__Flavobacteriaceae;g__Salegentibacter	4.58589922091215e-08	5.5077462088183e-07	8.76090288346449e-08	0	3.44673745592752e-07	5.79878903779808e-06	k__Bacteria;p__Bacteroidota;c__Flavobacteriia;o__Flavobacteriales;f__Flavobacteriaceae;g__Salegentibacter
f__Pseudomonadaceae;g__Thiopseudomonas	6.29053544958e-07	9.90243575097894e-07	3.83456642962753e-07	1.65031401071821e-06	2.69119449980773e-07	1.89038400987874e-06	k__Bacteria;p__Pseudomonadota;c__Gammaproteobacteria;o__Pseudomonadales;f__Pseudomonadaceae;g__Thiopseudomonas
f__Bianqueaceae;g__Bianquea	6.92982839554482e-07	9.73508021057307e-09	0	0	0	0	k__Bacteria;p__Bacillota;c__Clostridia;o__Eubacteriales;f__Bianqueaceae;g__Bianquea
f__Oceanospirillaceae;g__Thalassolituus	3.52156711725312e-06	8.59472386995705e-07	2.02875826883811e-07	7.78752336092321e-06	2.38790283878271e-07	1.52080581045987e-06	k__Bacteria;p__Pseudomonadota;c__Gammaproteobacteria;o__Oceanospirillales;f__Oceanospirillaceae;g__Thalassolituus
f__Flavobacteriaceae;g__Kriegella	8.7901220760511e-09	9.58935888815472e-07	1.24318874601249e-07	4.7635624786746e-09	4.44110938033135e-07	8.36085603237939e-06	k__Bacteria;p__Bacteroidota;c__Flavobacteriia;o__Flavobacteriales;f__Flavobacteriaceae;g__Kriegella
f__Chromatiaceae;g__Rheinheimera	3.88743790931222e-06	1.96014911191568e-06	1.73915174407899e-07	9.01733739960138e-06	2.26200658501183e-06	5.81576408965603e-07	k__Bacteria;p__Pseudomonadota;c__Gammaproteobacteria;o__Chromatiales;f__Chromatiaceae;g__Rheinheimera
f__Chaseviridae;g__Faunusvirus	8.6562757881596e-07	5.74457921471086e-07	0	1.09043925511403e-07	8.11801470809256e-06	0	k__Viruses;p__Uroviricota;c__Caudoviricetes;o__Unclassified;f__Chaseviridae;g__Faunusvirus
f__Autographiviridae;g__Kaohsiungvirus	0	0	0	0	1.22952741565975e-08	7.60907517710235e-06	k__Viruses;p__Uroviricota;c__Caudoviricetes;o__Unclassified;f__Autographiviridae;g__Kaohsiungvirus
f__Spirosomataceae;g__Arsenicibacter	9.2608536082572e-07	2.37504283222938e-07	1.14411961990695e-08	2.3080538564442e-07	7.98025343982041e-07	2.90613613253429e-07	k__Bacteria;p__Bacteroidota;c__Cytophagia;o__Cytophagales;f__Spirosomataceae;g__Arsenicibacter
f__Sphingomonadaceae;g__Sphingobium	3.12748209208239e-07	4.16441014357747e-07	9.46427630640061e-06	1.9927847624283e-07	2.05895948133926e-06	7.68075685526892e-08	k__Bacteria;p__Pseudomonadota;c__Alphaproteobacteria;o__Sphingomonadales;f__Sphingomonadaceae;g__Sphingobium
f__Budviciaceae;g__Limnobaculum	5.68518610768853e-06	9.29838361681443e-07	3.69262668842986e-07	8.5596712706958e-06	2.10005075986113e-07	1.55538305835983e-06	k__Bacteria;p__Pseudomonadota;c__Gammaproteobacteria;o__Enterobacterales;f__Budviciaceae;g__Limnobaculum
f__Comamonadaceae;g__Malikia	0	4.16480914785067e-08	2.1768680337036e-07	0	2.2760554108287e-08	7.51556162207063e-06	k__Bacteria;p__Pseudomonadota;c__Betaproteobacteria;o__Burkholderiales;f__Comamonadaceae;g__Malikia
f__Cyclobacteriaceae;g__Belliella	0	4.0352382249958e-07	7.5382482777203e-08	0	4.33967972232302e-07	2.275726742048e-06	k__Bacteria;p__Bacteroidota;c__Cytophagia;o__Cytophagales;f__Cyclobacteriaceae;g__Belliella
f__Burkholderiaceae;g__Robbsia	0	8.63491314673499e-07	7.76691405932657e-08	0	5.14255181665302e-07	7.9999572549001e-06	k__Bacteria;p__Pseudomonadota;c__Betaproteobacteria;o__Burkholderiales;f__Burkholderiaceae;g__Robbsia
f__Roseivirgaceae;g__Roseivirga	1.75950825665217e-08	6.11179856571472e-07	1.22810796676217e-07	0	3.62955780130418e-07	6.68189507437485e-06	k__Bacteria;p__Bacteroidota;c__Cytophagia;o__Cytophagales;f__Roseivirgaceae;g__Roseivirga
f__Drexlerviridae;g__Lindendrivevirus	0	0	0	0	0	3.3023982194309e-06	k__Viruses;p__Uroviricota;c__Caudoviricetes;o__Unclassified;f__Drexlerviridae;g__Lindendrivevirus
f__Sphingobacteriaceae;g__Hufsiella	7.35828025904602e-08	4.90538966984224e-07	9.40971076668528e-08	0	1.20288882291932e-07	1.1218468114537e-05	k__Bacteria;p__Bacteroidota;c__Sphingobacteriia;o__Sphingobacteriales;f__Sphingobacteriaceae;g__Hufsiella
f__Enterobacteriaceae;g__Leclercia	9.36904008497662e-06	6.2399134535499e-06	3.30452495680761e-07	5.16844899669084e-06	1.4547195200567e-05	2.38588685001544e-06	k__Bacteria;p__Pseudomonadota;c__Gammaproteobacteria;o__Enterobacterales;f__Enterobacteriaceae;g__Leclercia
f__Pirellulaceae;g__Bremerella	1.31404527009462e-07	1.00362907491104e-06	1.29610825313179e-07	0	3.94654684275802e-07	7.79869920283634e-06	k__Bacteria;p__Planctomycetota;c__Planctomycetia;o__Pirellulales;f__Pirellulaceae;g__Bremerella
f__Ignatzschineriaceae;g__Ignatzschineria	1.6377865056949e-07	1.02157407048348e-06	1.86978469811362e-07	6.99549124169324e-07	1.54104813582179e-07	9.63996669717665e-07	k__Bacteria;p__Pseudomonadota;c__Gammaproteobacteria;o__Cardiobacteriales;f__Ignatzschineriaceae;g__Ignatzschineria
f__Autographiviridae;g__Przondovirus	1.32268438683052e-08	7.26427711148513e-06	0	2.59885286965375e-08	1.21253051224281e-08	0	k__Viruses;p__Uroviricota;c__Caudoviricetes;o__Unclassified;f__Autographiviridae;g__Przondovirus
f__Sphingobacteriaceae;g__Olivibacter	2.5073981323014e-08	7.6540501864449e-07	7.66242710099167e-08	0	5.02545892863912e-07	7.40945836334686e-06	k__Bacteria;p__Bacteroidota;c__Sphingobacteriia;o__Sphingobacteriales;f__Sphingobacteriaceae;g__Olivibacter
f__Flavobacteriaceae;g__Xanthomarina	8.7099069671088e-09	7.18411182022758e-07	4.44299784985837e-08	0	3.46497416241965e-07	7.66563482173323e-06	k__Bacteria;p__Bacteroidota;c__Flavobacteriia;o__Flavobacteriales;f__Flavobacteriaceae;g__Xanthomarina
f__Chitinophagaceae;g__Taibaiella	1.77240335194623e-08	8.0135226367398e-07	1.25927798162902e-07	0	3.63822287070987e-07	7.77099834034251e-06	k__Bacteria;p__Bacteroidota;c__Chitinophagia;o__Chitinophagales;f__Chitinophagaceae;g__Taibaiella
f__Leptolyngbyaceae;g__Leptolyngbya	4.23210492027686e-07	4.08899605385374e-06	1.54858680224655e-05	1.41966425802512e-06	3.31074826939325e-06	8.62523065414134e-07	k__Bacteria;p__Cyanobacteriota;c__Cyanophyceae;o__Leptolyngbyales;f__Leptolyngbyaceae;g__Leptolyngbya
f__Verrucariaceae;g__Endocarpon	1.37586613269678e-07	2.2641351366044e-06	8.82269487174973e-06	1.69600205333109e-07	1.50691470883724e-06	2.11316883960052e-07	k__Eukaryota;p__Ascomycota;c__Eurotiomycetes;o__Verrucariales;f__Verrucariaceae;g__Endocarpon
f__Erwiniaceae;g__Duffyella	2.24799824928645e-08	0	0	0	0	7.07187596593895e-06	k__Bacteria;p__Pseudomonadota;c__Gammaproteobacteria;o__Enterobacterales;f__Erwiniaceae;g__Duffyella
f__Globomycetaceae;g__Globomyces	1.12940461197255e-06	6.2959108429828e-06	1.16494573322131e-05	7.39324919640487e-06	1.13329480107805e-05	3.43527001202346e-06	k__Eukaryota;p__Chytridiomycota;c__Chytridiomycetes;o__Rhizophydiales;f__Globomycetaceae;g__Globomyces
f__Chitinophagaceae;g__Flavisolibacter	0	1.10289917947996e-06	3.92029221887032e-08	0	3.21019665062635e-07	6.88686496040924e-06	k__Bacteria;p__Bacteroidota;c__Chitinophagia;o__Chitinophagales;f__Chitinophagaceae;g__Flavisolibacter
f__Flavobacteriaceae;g__Aequorivita	1.8337823800768e-07	1.90413040812071e-06	2.19617635534746e-06	1.77449184273095e-06	3.50910123788853e-06	1.51873963335211e-06	k__Bacteria;p__Bacteroidota;c__Flavobacteriia;o__Flavobacteriales;f__Flavobacteriaceae;g__Aequorivita
f__Fusobacteriaceae;g__Hypnocyclicus	5.33801680441294e-07	0	9.3100966412838e-08	0	3.40418513965087e-08	6.32917426505236e-07	k__Bacteria;p__Fusobacteriota;c__Fusobacteriia;o__Fusobacteriales;f__Fusobacteriaceae;g__Hypnocyclicus
f__Butyricicoccaceae;g__Agathobaculum	8.82932628196102e-07	7.73911642042038e-07	7.1087965570654e-07	0	2.49478139707754e-07	2.97137645621998e-08	k__Bacteria;p__Bacillota;c__Clostridia;o__Eubacteriales;f__Butyricicoccaceae;g__Agathobaculum
f__Erysipelotrichaceae;g__Dielma	0	7.97311832142722e-08	5.87079750892282e-07	0	4.65692527445447e-07	2.28354813988377e-06	k__Bacteria;p__Bacillota;c__Erysipelotrichia;o__Erysipelotrichales;f__Erysipelotrichaceae;g__Dielma
f__Lachnospiraceae;g__Lacrimispora	4.20121582385086e-07	1.05755353636014e-06	1.04518785731887e-06	1.45776781246107e-07	1.5333189886752e-07	1.90284248032647e-06	k__Bacteria;p__Bacillota;c__Clostridia;o__Lachnospirales;f__Lachnospiraceae;g__Lacrimispora
f__Flavobacteriaceae;g__Flagellimonas	1.24950012998337e-07	1.2355293121307e-06	9.46843570494317e-07	7.18887333120307e-07	9.91662159470643e-07	7.55318592821669e-06	k__Bacteria;p__Bacteroidota;c__Flavobacteriia;o__Flavobacteriales;f__Flavobacteriaceae;g__Flagellimonas
f__Tepidanaerobacteraceae;g__Tepidanaerobacter	7.40599288077005e-06	1.49336556997709e-06	1.79735707312648e-07	2.46790292137631e-08	4.13724427531561e-07	2.27889926830193e-07	k__Bacteria;p__Bacillota;c__Clostridia;o__Thermosediminibacterales;f__Tepidanaerobacteraceae;g__Tepidanaerobacter
f__Retroviridae;g__Epsilonretrovirus	3.14655270622674e-07	3.88706108270733e-06	1.33609921410157e-05	1.09604215794063e-06	2.57940282090999e-06	9.06779125753498e-07	k__Viruses;p__Artverviricota;c__Revtraviricetes;o__Ortervirales;f__Retroviridae;g__Epsilonretrovirus
f__Marinilabiliaceae;g__Alkaliflexus	0	5.69792071217347e-07	8.49162091974068e-08	0	3.01494166183742e-07	7.17051233704689e-06	k__Bacteria;p__Bacteroidota;c__Bacteroidia;o__Marinilabiliales;f__Marinilabiliaceae;g__Alkaliflexus
f__Flavobacteriaceae;g__Myroides	2.68605055676211e-07	3.05082482249145e-06	8.95862064223973e-06	6.55899183812737e-07	1.93127115032577e-06	6.27164121826917e-06	k__Bacteria;p__Bacteroidota;c__Flavobacteriia;o__Flavobacteriales;f__Flavobacteriaceae;g__Myroides
f__Microbulbiferaceae;g__Microbulbifer	3.682844029972e-06	2.44179061662217e-06	4.87702635074388e-07	7.78599538897523e-06	2.68020935379308e-07	1.56969225766225e-06	k__Bacteria;p__Pseudomonadota;c__Gammaproteobacteria;o__Cellvibrionales;f__Microbulbiferaceae;g__Microbulbifer
f__Sporomusaceae;g__Sporomusa	7.29213884018273e-06	6.48532085312421e-07	4.08419278023603e-07	4.10934768751456e-06	7.64468145949662e-07	2.13386558405862e-06	k__Bacteria;p__Bacillota;c__Negativicutes;o__Selenomonadales;f__Sporomusaceae;g__Sporomusa
f__Flavobacteriaceae;g__Flavicella	1.50878069503193e-08	6.94627732494217e-07	9.22144906411972e-08	8.17641783426037e-09	2.89797839026425e-07	7.03759487858739e-06	k__Bacteria;p__Bacteroidota;c__Flavobacteriia;o__Flavobacteriales;f__Flavobacteriaceae;g__Flavicella
f__Oscillospiraceae;g__Fumia	6.10144154133201e-07	5.5165454616847e-09	0	0	0	0	k__Bacteria;p__Bacillota;c__Clostridia;o__Eubacteriales;f__Oscillospiraceae;g__Fumia
f__Flavobacteriaceae;g__Polaribacter	7.08775383024441e-06	1.03906647884521e-06	4.68560540344944e-06	6.58583087606085e-07	1.30009122300814e-06	9.94759523719258e-07	k__Bacteria;p__Bacteroidota;c__Flavobacteriia;o__Flavobacteriales;f__Flavobacteriaceae;g__Polaribacter
f__Straboviridae;g__Ishigurovirus	7.18688638654346e-06	9.48069619636155e-08	0	5.65237829358912e-07	3.27517358060865e-07	0	k__Viruses;p__Uroviricota;c__Caudoviricetes;o__Unclassified;f__Straboviridae;g__Ishigurovirus
f__Unclassified;g__Rozella	1.68281501964645e-06	4.25960954951283e-06	1.03326657638013e-05	7.24910900202558e-06	1.08796976017391e-05	3.18847563217955e-06	k__Eukaryota;p__Cryptomycota;c__Unclassified;o__Unclassified;f__Unclassified;g__Rozella
f__Reichenbachiellaceae;g__Reichenbachiella	0	7.226838720422e-07	1.18697600046577e-07	1.41683442284674e-07	4.98302277010816e-07	6.96096137239424e-06	k__Bacteria;p__Bacteroidota;c__Cytophagia;o__Cytophagales;f__Reichenbachiellaceae;g__Reichenbachiella
f__Erysipelotrichaceae;g__Allobaculum	8.36867277972151e-07	5.49420712850481e-08	0	3.11078497500527e-07	1.16512359929376e-08	1.45698556236765e-07	k__Bacteria;p__Bacillota;c__Erysipelotrichia;o__Erysipelotrichales;f__Erysipelotrichaceae;g__Allobaculum
f__Flavobacteriaceae;g__Flavivirga	5.93745044383905e-09	8.61660465895613e-07	4.995534204583e-08	0	3.27254118509632e-07	6.7235209569078e-06	k__Bacteria;p__Bacteroidota;c__Flavobacteriia;o__Flavobacteriales;f__Flavobacteriaceae;g__Flavivirga
f__Yersiniaceae;g__Ewingella	6.79842386352557e-06	6.94366610250273e-07	1.2060807013957e-07	4.08451098359501e-07	1.44477512835858e-06	2.00197865496997e-07	k__Bacteria;p__Pseudomonadota;c__Gammaproteobacteria;o__Enterobacterales;f__Yersiniaceae;g__Ewingella
f__Alicyclobacillaceae;g__Alicyclobacillus	2.39354453149118e-08	6.63007344263672e-07	2.13953133682483e-07	7.38504494581319e-08	5.49080192023355e-07	6.99667946987094e-06	k__Bacteria;p__Bacillota;c__Bacilli;o__Bacillales;f__Alicyclobacillaceae;g__Alicyclobacillus
f__Flavobacteriaceae;g__Christiangramia	0	5.12967629807355e-07	8.04391240474655e-08	0	4.49944271456735e-07	6.42315835847248e-06	k__Bacteria;p__Bacteroidota;c__Flavobacteriia;o__Flavobacteriales;f__Flavobacteriaceae;g__Christiangramia
f__Erysiphaceae;g__Erysiphe	3.79380208880572e-07	2.80236087209366e-06	1.08487189975439e-05	7.43019378828416e-07	2.0560510358727e-06	6.71626644086569e-07	k__Eukaryota;p__Ascomycota;c__Leotiomycetes;o__Erysiphales;f__Erysiphaceae;g__Erysiphe
f__Basidiobolaceae;g__Basidiobolus	1.32954002993679e-06	6.59869231717026e-06	1.07136002370843e-05	7.48352766736714e-06	1.10599901010892e-05	4.57956431333575e-06	k__Eukaryota;p__Zoopagomycota;c__Basidiobolomycetes;o__Basidiobolales;f__Basidiobolaceae;g__Basidiobolus
f__Mycobacteriaceae;g__Mycobacteroides	1.65792182285433e-06	5.46944481704839e-06	1.0817660617746e-05	7.88640190148072e-06	1.26153827617676e-05	3.88724624185573e-06	k__Bacteria;p__Actinomycetota;c__Actinomycetes;o__Mycobacteriales;f__Mycobacteriaceae;g__Mycobacteroides
f__Acutalibacteraceae;g__Caproiciproducens	1.57709328073971e-06	1.17777956742617e-06	6.35526198825816e-07	5.70764002188053e-07	3.99083172027578e-07	1.81960163548871e-07	k__Bacteria;p__Bacillota;c__Clostridia;o__Eubacteriales;f__Acutalibacteraceae;g__Caproiciproducens
f__Straboviridae;g__Schizotequatrovirus	6.68701972937734e-06	8.69763377455466e-08	8.10594286689161e-08	5.75159241140822e-07	8.29224588250587e-09	0	k__Viruses;p__Uroviricota;c__Caudoviricetes;o__Unclassified;f__Straboviridae;g__Schizotequatrovirus
f__Chitinophagaceae;g__Arachidicoccus	1.11870364603361e-08	4.27171097113827e-07	1.46884793570156e-07	0	8.64322296413543e-07	5.54107818770683e-06	k__Bacteria;p__Bacteroidota;c__Chitinophagia;o__Chitinophagales;f__Chitinophagaceae;g__Arachidicoccus
f__Weeksellaceae;g__Algoriella	1.71476293402261e-07	2.9977056188021e-07	1.65933136756048e-07	0	1.81911143501644e-07	9.26319863483609e-06	k__Bacteria;p__Bacteroidota;c__Flavobacteriia;o__Flavobacteriales;f__Weeksellaceae;g__Algoriella
f__Bacillaceae;g__Amphibacillus	3.23388646629368e-07	1.30272688238942e-06	1.23990637609064e-07	5.35194905261077e-07	3.88574144560465e-06	6.5240975159636e-08	k__Bacteria;p__Bacillota;c__Bacilli;o__Bacillales;f__Bacillaceae;g__Amphibacillus
f__Lachnospiraceae;g__Frisingicoccus	7.80908166340805e-07	1.46497013652316e-06	0	0	2.74429538856905e-08	0	k__Bacteria;p__Bacillota;c__Clostridia;o__Lachnospirales;f__Lachnospiraceae;g__Frisingicoccus
f__Cellvibrionaceae;g__Gilvimarinus	1.572946663557e-06	7.56463482931559e-07	2.40168213378538e-08	4.80727225017466e-07	1.35829308407216e-07	3.71506038810867e-08	k__Bacteria;p__Pseudomonadota;c__Gammaproteobacteria;o__Cellvibrionales;f__Cellvibrionaceae;g__Gilvimarinus
f__Demerecviridae;g__Thalassavirus	0	1.80256351244862e-07	0	0	9.77840851472333e-07	0	k__Viruses;p__Uroviricota;c__Caudoviricetes;o__Unclassified;f__Demerecviridae;g__Thalassavirus
f__Nocardioidaceae;g__Propionicimonas	6.74106912678253e-08	0	1.58731666996138e-07	1.09059416296124e-05	9.00787488694155e-08	4.38219178708182e-07	k__Bacteria;p__Actinomycetota;c__Actinomycetes;o__Propionibacteriales;f__Nocardioidaceae;g__Propionicimonas
f__Adintoviridae;g__Betadintovirus	1.77474703367111e-06	3.85990603089e-06	7.88520664763403e-06	6.20825126571309e-06	7.3464144502245e-06	3.14553195167327e-06	k__Viruses;p__Preplasmiviricota;c__Polintoviricetes;o__Orthopolintovirales;f__Adintoviridae;g__Betadintovirus
f__Coprobacillaceae;g__Tannockella	3.34254312266098e-07	1.14342942173647e-08	0	0	0	0	k__Bacteria;p__Bacillota;c__Erysipelotrichia;o__Erysipelotrichales;f__Coprobacillaceae;g__Tannockella
f__Unclassified;g__Cadophora	0	1.08676068260227e-06	4.92999854513401e-07	1.58747384084619e-07	7.13864354835652e-07	6.6129755819464e-06	k__Eukaryota;p__Ascomycota;c__Leotiomycetes;o__Helotiales;f__Unclassified;g__Cadophora
f__Bacillaceae;g__Halobacillus	0	7.81100808334102e-07	0	0	6.13627771502771e-06	4.0711246675946e-08	k__Bacteria;p__Bacillota;c__Bacilli;o__Bacillales;f__Bacillaceae;g__Halobacillus
f__Chitinophagaceae;g__Aridibaculum	2.85678966794665e-09	6.68773917820721e-07	5.83476333548168e-08	0	3.26843628377537e-07	6.51207472656103e-06	k__Bacteria;p__Bacteroidota;c__Chitinophagia;o__Chitinophagales;f__Chitinophagaceae;g__Aridibaculum
f__Clostridiaceae;g__Desnuesiella	5.83303813793402e-07	6.15647278574678e-06	7.45358790802593e-07	0	2.48134714023039e-07	1.86458025322386e-07	k__Bacteria;p__Bacillota;c__Clostridia;o__Eubacteriales;f__Clostridiaceae;g__Desnuesiella
f__Xanthomonadaceae;g__Xanthomonas	2.52441518368275e-06	3.86766371135026e-07	1.8754056183282e-06	3.15538212694772e-06	7.50999256319088e-07	7.48094730392822e-07	k__Bacteria;p__Pseudomonadota;c__Gammaproteobacteria;o__Xanthomonadales;f__Xanthomonadaceae;g__Xanthomonas
f__Unclassified;g__Qingdaovirus	6.39323300453858e-06	6.31411829299335e-09	1.35489577635277e-07	4.16027473881466e-07	5.82222140230396e-08	0	k__Viruses;p__Uroviricota;c__Caudoviricetes;o__Unclassified;f__Unclassified;g__Qingdaovirus
f__Flavobacteriaceae;g__Sediminicola	0	8.10171700317918e-07	6.86879566342971e-08	0	3.75558489877545e-07	6.45523967830469e-06	k__Bacteria;p__Bacteroidota;c__Flavobacteriia;o__Flavobacteriales;f__Flavobacteriaceae;g__Sediminicola
f__Sphaerochaetaceae;g__Parasphaerochaeta	6.11930020160962e-06	0	0	2.60950391033312e-08	0	0	k__Bacteria;p__Spirochaetota;c__Spirochaetia;o__Spirochaetales;f__Sphaerochaetaceae;g__Parasphaerochaeta
f__Weeksellaceae;g__Ornithobacterium	0	1.22038562614074e-07	4.66051235112842e-08	0	3.05782909555945e-07	6.84492399635233e-06	k__Bacteria;p__Bacteroidota;c__Flavobacteriia;o__Flavobacteriales;f__Weeksellaceae;g__Ornithobacterium
f__Quaeritorhizaceae;g__Quaeritorhiza	6.59136720776759e-07	4.19351854537774e-06	7.66198975514383e-06	5.37298847480759e-06	8.30058007111173e-06	2.48913425772724e-06	k__Eukaryota;p__Chytridiomycota;c__Chytridiomycetes;o__Unclassified;f__Quaeritorhizaceae;g__Quaeritorhiza
f__Catalimonadaceae;g__Porifericola	0	9.6432553069774e-07	4.54914455369667e-08	1.9338763072807e-08	4.56950858838057e-07	5.32575171943631e-06	k__Bacteria;p__Bacteroidota;c__Cytophagia;o__Cytophagales;f__Catalimonadaceae;g__Porifericola
f__Cytophagaceae;g__Dawidia	0	1.51254910528112e-07	5.14793129430942e-08	0	8.27652596417875e-08	5.96037541682689e-06	k__Bacteria;p__Bacteroidota;c__Cytophagia;o__Cytophagales;f__Cytophagaceae;g__Dawidia
f__Orthoherpesviridae;g__Percavirus	1.08392882895813e-06	4.35726239425312e-06	9.70590747824131e-06	5.43797292195853e-06	8.37084640203317e-06	3.10478736757944e-06	k__Viruses;p__Peploviricota;c__Herviviricetes;o__Herpesvirales;f__Orthoherpesviridae;g__Percavirus
f__Erysipelotrichaceae;g__Longicatena	1.5119843900801e-06	0	0	6.83347412064893e-06	0	0	k__Bacteria;p__Bacillota;c__Erysipelotrichia;o__Erysipelotrichales;f__Erysipelotrichaceae;g__Longicatena
f__Clostridiaceae;g__Haloimpatiens	2.67559430564507e-07	6.48354103141807e-08	6.2727405051208e-07	2.68798338040718e-07	4.79561120754554e-07	1.54634466607813e-06	k__Bacteria;p__Bacillota;c__Clostridia;o__Eubacteriales;f__Clostridiaceae;g__Haloimpatiens
f__Flavobacteriaceae;g__Pseudalgibacter	1.31768748747556e-08	6.7259055779115e-07	4.53538532623118e-08	0	4.34661031052485e-07	6.22573398516836e-06	k__Bacteria;p__Bacteroidota;c__Flavobacteriia;o__Flavobacteriales;f__Flavobacteriaceae;g__Pseudalgibacter
f__Zoogloeaceae;g__Thauera	6.81565607956607e-07	2.12083634917325e-06	2.59668549933925e-06	2.46252167608144e-07	2.15832685212767e-06	8.47178291287322e-07	k__Bacteria;p__Pseudomonadota;c__Betaproteobacteria;o__Rhodocyclales;f__Zoogloeaceae;g__Thauera
f__Peptostreptococcaceae;g__Metaclostridioides	7.2547125600496e-07	2.0573122302168e-07	8.27802226777658e-07	1.14621267033238e-06	2.21567260234837e-07	6.58030838961432e-07	k__Bacteria;p__Bacillota;c__Clostridia;o__Peptostreptococcales;f__Peptostreptococcaceae;g__Metaclostridioides
f__Lachnospiraceae;g__Anaerobutyricum	7.15187870520312e-07	1.6026114834217e-06	8.4528537924003e-07	8.41287002813599e-07	1.04821528854955e-06	8.79420363317067e-07	k__Bacteria;p__Bacillota;c__Clostridia;o__Lachnospirales;f__Lachnospiraceae;g__Anaerobutyricum
f__Thermodesulfovibrionaceae;g__Thermodesulfovibrio	1.6430046836665e-06	1.9252571094135e-06	2.14900062283699e-07	8.75738677974317e-07	5.09392450538618e-07	6.68983413092576e-06	k__Bacteria;p__Nitrospirota;c__Thermodesulfovibrionia;o__Thermodesulfovibrionales;f__Thermodesulfovibrionaceae;g__Thermodesulfovibrio
f__Cellulosilyticaceae;g__Holtiella	9.85915065343725e-07	6.17144491311425e-06	0	0	3.4299159847053e-08	0	k__Bacteria;p__Bacillota;c__Clostridia;o__Lachnospirales;f__Cellulosilyticaceae;g__Holtiella
f__Endozoicomonadaceae;g__Endozoicomonas	8.83405977136466e-07	5.76082204504464e-06	9.12321363688062e-06	6.64407172590839e-06	1.08316139626514e-05	4.41480133706855e-06	k__Bacteria;p__Pseudomonadota;c__Gammaproteobacteria;o__Oceanospirillales;f__Endozoicomonadaceae;g__Endozoicomonas
f__Arcobacteraceae;g__Arcobacter	1.93532880533094e-06	1.83646544493579e-06	9.57986515646747e-07	6.28887662066249e-06	1.63108707098717e-06	1.60854764242657e-06	k__Bacteria;p__Campylobacterota;c__Epsilonproteobacteria;o__Campylobacterales;f__Arcobacteraceae;g__Arcobacter
f__Nitrosomonadaceae;g__Nitrosomonas	5.23632207171833e-07	2.62253967898169e-06	3.77484836965647e-07	6.47953813454904e-07	5.16890572278879e-07	1.54900769535418e-06	k__Bacteria;p__Pseudomonadota;c__Betaproteobacteria;o__Nitrosomonadales;f__Nitrosomonadaceae;g__Nitrosomonas
f__Oscillospiraceae;g__Marasmitruncus	5.27280117215216e-07	6.63422865158499e-07	0	4.61390545876007e-08	1.97872385343833e-06	9.85400863306235e-08	k__Bacteria;p__Bacillota;c__Clostridia;o__Eubacteriales;f__Oscillospiraceae;g__Marasmitruncus
f__Propionibacteriaceae;g__Raineyella	3.99589735917114e-08	3.68663738430126e-08	1.36117244122314e-07	1.09009140139001e-05	7.16240048825005e-08	3.87369074315285e-07	k__Bacteria;p__Actinomycetota;c__Actinomycetes;o__Propionibacteriales;f__Propionibacteriaceae;g__Raineyella
f__Moritellaceae;g__Moritella	1.77101596656178e-06	1.92481007980437e-06	1.50429095085546e-07	5.99583166408505e-07	2.76876967555608e-07	6.99561715902383e-07	k__Bacteria;p__Pseudomonadota;c__Gammaproteobacteria;o__Alteromonadales;f__Moritellaceae;g__Moritella
f__Prevotellaceae;g__Paraprevotella	3.52015755264328e-06	9.08548285234971e-07	9.46583454064418e-08	1.82733431858925e-08	4.20603800050368e-07	6.56328953437518e-06	k__Bacteria;p__Bacteroidota;c__Bacteroidia;o__Bacteroidales;f__Prevotellaceae;g__Paraprevotella
f__Cellvibrionaceae;g__Marinimicrobium	2.10241651790792e-06	1.65962287003288e-06	5.16123394163745e-08	1.08007136946961e-06	2.97276593718012e-07	3.73803814402699e-07	k__Bacteria;p__Pseudomonadota;c__Gammaproteobacteria;o__Cellvibrionales;f__Cellvibrionaceae;g__Marinimicrobium
f__Flavobacteriaceae;g__Paenimyroides	2.83696254867606e-06	2.77235223463082e-07	2.374632255374e-08	0	7.79619186629043e-08	8.64331335511457e-06	k__Bacteria;p__Bacteroidota;c__Flavobacteriia;o__Flavobacteriales;f__Flavobacteriaceae;g__Paenimyroides
f__Comamonadaceae;g__Comamonas	1.57944989912749e-06	9.28364731110437e-06	6.10056606729889e-06	2.70138712088183e-06	4.38352466495431e-06	2.26351008237696e-06	k__Bacteria;p__Pseudomonadota;c__Betaproteobacteria;o__Burkholderiales;f__Comamonadaceae;g__Comamonas
f__Lactobacillaceae;g__Fructobacillus	2.63730971415844e-06	6.20355957977459e-07	1.1833666462665e-06	5.17121102001743e-06	3.16298752308559e-06	1.00305730122699e-05	k__Bacteria;p__Bacillota;c__Bacilli;o__Lactobacillales;f__Lactobacillaceae;g__Fructobacillus
f__Aerococcaceae;g__Globicatella	1.95480284778677e-06	6.32059639350299e-07	4.61084312090079e-07	0	4.82734815653788e-06	2.37058589030487e-06	k__Bacteria;p__Bacillota;c__Bacilli;o__Lactobacillales;f__Aerococcaceae;g__Globicatella
f__Thiotrichaceae;g__Thiothrix	1.05489246434935e-06	1.83651670252493e-06	1.86910925204047e-06	6.72418288633497e-06	5.96049403972075e-07	1.41103918355548e-06	k__Bacteria;p__Pseudomonadota;c__Gammaproteobacteria;o__Thiotrichales;f__Thiotrichaceae;g__Thiothrix
f__Thermonemataceae;g__Thermonema	0	5.99245315994995e-07	3.87149189770307e-08	0	3.3815847423892e-07	5.77746160947849e-06	k__Bacteria;p__Bacteroidota;c__Cytophagia;o__Cytophagales;f__Thermonemataceae;g__Thermonema
f__Iridoviridae;g__Lymphocystivirus	8.04454206857708e-07	3.64735968822946e-06	8.97216567572397e-06	4.10823176813944e-06	5.93468777716245e-06	2.17238777689166e-06	k__Viruses;p__Nucleocytoviricota;c__Megaviricetes;o__Pimascovirales;f__Iridoviridae;g__Lymphocystivirus
f__Oscillospiraceae;g__Pseudoflavonifractor	4.39428657542555e-07	4.70397681421585e-09	0	0	4.58436877975401e-07	0	k__Bacteria;p__Bacillota;c__Clostridia;o__Eubacteriales;f__Oscillospiraceae;g__Pseudoflavonifractor
f__Cladochytriaceae;g__Cladochytrium	8.92584103845882e-07	4.72286849311358e-06	8.96638642919426e-06	4.53359248377916e-06	8.18042212885686e-06	2.93239634597783e-06	k__Eukaryota;p__Chytridiomycota;c__Chytridiomycetes;o__Cladochytriales;f__Cladochytriaceae;g__Cladochytrium
f__Dermatophilaceae;g__Mobilicoccus	4.58242318795054e-08	7.38497683994172e-08	7.34335821521996e-08	3.20405838135497e-06	2.81270354922308e-07	5.42780623656162e-06	k__Bacteria;p__Actinomycetota;c__Actinomycetes;o__Micrococcales;f__Dermatophilaceae;g__Mobilicoccus
f__Chytriomycetaceae;g__Chytriomyces	1.51454937120543e-06	4.21664459431647e-06	8.8868390377981e-06	5.55890507368432e-06	6.71926817546673e-06	3.71771744112835e-06	k__Eukaryota;p__Chytridiomycota;c__Chytridiomycetes;o__Chytridiales;f__Chytriomycetaceae;g__Chytriomyces
f__Omphalotaceae;g__Lentinula	1.18742535975607e-07	1.53033297048565e-06	6.73359690714044e-06	3.62006059594668e-07	9.12887361418767e-07	9.01914217743813e-08	k__Eukaryota;p__Basidiomycota;c__Agaricomycetes;o__Agaricales;f__Omphalotaceae;g__Lentinula
f__Entrophosporaceae;g__Entrophospora	6.23582901296585e-07	4.55762814681621e-06	1.11694965484676e-05	2.49947383339923e-06	5.41096128411386e-06	1.48813224041237e-06	k__Eukaryota;p__Mucoromycota;c__Glomeromycetes;o__Entrophosporales;f__Entrophosporaceae;g__Entrophospora
f__Hymenobacteraceae;g__Rufibacter	9.91002063486045e-09	6.14575067293476e-07	4.50373283000883e-07	8.269736526411e-08	8.38305955472572e-07	9.67529712709665e-08	k__Bacteria;p__Bacteroidota;c__Cytophagia;o__Cytophagales;f__Hymenobacteraceae;g__Rufibacter
f__Oscillospiraceae;g__Amygdalobacter	2.50162073505597e-06	1.42410780895423e-06	6.36387062592411e-07	4.01082805366148e-07	7.01757233574704e-07	4.33490468562981e-07	k__Bacteria;p__Bacillota;c__Clostridia;o__Eubacteriales;f__Oscillospiraceae;g__Amygdalobacter
f__Burkholderiaceae;g__Paraburkholderia	8.57878947094059e-07	7.06874622912821e-07	3.08429335378766e-06	2.15685543933026e-06	1.20998572376367e-06	5.53789476153467e-07	k__Bacteria;p__Pseudomonadota;c__Betaproteobacteria;o__Burkholderiales;f__Burkholderiaceae;g__Paraburkholderia
f__Chaseviridae;g__Loessnervirus	3.61021385175937e-07	5.79403745010535e-07	0	3.46081992428467e-08	5.54517337967601e-06	0	k__Viruses;p__Uroviricota;c__Caudoviricetes;o__Unclassified;f__Chaseviridae;g__Loessnervirus
f__Dermatophilaceae;g__Piscicoccus	3.63440816268502e-08	0	0	8.86582780797935e-06	1.63637092515666e-08	1.88360053469202e-07	k__Bacteria;p__Actinomycetota;c__Actinomycetes;o__Micrococcales;f__Dermatophilaceae;g__Piscicoccus
f__Lachnospiraceae;g__Schaedlerella	1.68285319908037e-06	2.49449189228711e-06	4.93001920775135e-07	3.53732751951105e-07	3.36476026462449e-07	4.19707775036693e-08	k__Bacteria;p__Bacillota;c__Clostridia;o__Lachnospirales;f__Lachnospiraceae;g__Schaedlerella
f__Coriobacteriaceae;g__Senegalimassilia	0	1.87546097384626e-07	2.31882087749609e-07	0	1.50781188995824e-06	2.71285240591099e-07	k__Bacteria;p__Actinomycetota;c__Coriobacteriia;o__Coriobacteriales;f__Coriobacteriaceae;g__Senegalimassilia
f__Oscillospiraceae;g__Anaerotruncus	2.71127175055107e-07	6.66860054620098e-08	6.04305256473442e-08	1.4254901943793e-07	0	2.6484198151528e-08	k__Bacteria;p__Bacillota;c__Clostridia;o__Eubacteriales;f__Oscillospiraceae;g__Anaerotruncus
f__Chytridiaceae;g__Phlyctochytrium	1.0091993369494e-06	4.66145207580738e-06	7.55107543307482e-06	4.96759562050812e-06	7.90586867766292e-06	3.7093124564014e-06	k__Eukaryota;p__Chytridiomycota;c__Chytridiomycetes;o__Chytridiales;f__Chytridiaceae;g__Phlyctochytrium
f__Actinomycetaceae;g__Actinomyces	3.6383230505879e-06	1.88167413236098e-06	3.66840091130531e-06	4.12193362818798e-06	2.17902531500658e-06	3.99413965765629e-06	k__Bacteria;p__Actinomycetota;c__Actinomycetes;o__Actinomycetales;f__Actinomycetaceae;g__Actinomyces
f__Unclassified;g__Ferozepurvirus	7.80919554021631e-06	1.65237308477624e-07	8.64474528065576e-07	1.33257856980378e-06	5.54245066521699e-06	3.85216207031017e-08	k__Viruses;p__Uroviricota;c__Caudoviricetes;o__Unclassified;f__Unclassified;g__Ferozepurvirus
f__Erythrobacteraceae;g__Caenibius	2.5346746265686e-07	3.51213086211472e-07	5.01310222819934e-06	6.56653619359941e-08	2.68269262791176e-07	1.75113661590996e-07	k__Bacteria;p__Pseudomonadota;c__Alphaproteobacteria;o__Sphingomonadales;f__Erythrobacteraceae;g__Caenibius
f__Spirosomataceae;g__Larkinella	4.96972222823998e-08	8.35353177958069e-07	1.6485748758388e-07	1.93401783683296e-07	6.26817176422642e-07	5.19067666324559e-06	k__Bacteria;p__Bacteroidota;c__Cytophagia;o__Cytophagales;f__Spirosomataceae;g__Larkinella
f__Unclassified;g__Dictyocoela	5.65571827322506e-07	3.37486355232373e-06	1.22171926442274e-05	1.81761988583127e-06	3.18301692410596e-06	1.15101015603421e-06	k__Eukaryota;p__Microsporidia;c__Unclassified;o__Unclassified;f__Unclassified;g__Dictyocoela
f__Propionibacteriaceae;g__Propionibacterium	9.19964700036286e-08	3.4540629552803e-08	4.87025271611089e-07	9.09088594514159e-06	2.10458787823807e-08	5.95769927805069e-07	k__Bacteria;p__Actinomycetota;c__Actinomycetes;o__Propionibacteriales;f__Propionibacteriaceae;g__Propionibacterium
f__Autographiviridae;g__Berlinvirus	0	1.79276822001311e-07	0	0	5.63183466798725e-06	0	k__Viruses;p__Uroviricota;c__Caudoviricetes;o__Unclassified;f__Autographiviridae;g__Berlinvirus
f__Phyllobacteriaceae;g__Nitratireductor	3.6951120429595e-08	4.58051620730182e-07	2.69272596796992e-08	0	1.1759912308613e-07	8.22920645157578e-06	k__Bacteria;p__Pseudomonadota;c__Alphaproteobacteria;o__Hyphomicrobiales;f__Phyllobacteriaceae;g__Nitratireductor
f__Pasteurellaceae;g__Actinobacillus	7.04473205146258e-08	6.53150786128609e-06	6.06078131109897e-07	2.22969572896301e-06	1.21805782080167e-06	2.26442550612276e-06	k__Bacteria;p__Pseudomonadota;c__Gammaproteobacteria;o__Pasteurellales;f__Pasteurellaceae;g__Actinobacillus
f__Gonapodyaceae;g__Gonapodya	9.23493159354199e-07	4.30926741526709e-06	8.03895426941221e-06	4.67186916110627e-06	7.57007689870505e-06	3.34341603852653e-06	k__Eukaryota;p__Chytridiomycota;c__Monoblepharidomycetes;o__Monoblepharidales;f__Gonapodyaceae;g__Gonapodya
f__Methylococcaceae;g__Methylobacter	2.19722759479308e-07	4.30227075001759e-06	4.88566293957398e-07	5.26001274446352e-07	1.10864497174216e-06	9.22834031068733e-07	k__Bacteria;p__Pseudomonadota;c__Gammaproteobacteria;o__Methylococcales;f__Methylococcaceae;g__Methylobacter
f__Ferrovaceae;g__Ferrovum	0	2.30956481045446e-06	4.52469112971799e-07	0	5.78094748942532e-07	3.55685335350332e-06	k__Bacteria;p__Pseudomonadota;c__Betaproteobacteria;o__Ferrovales;f__Ferrovaceae;g__Ferrovum
f__Flavobacteriaceae;g__Mesoflavibacter	1.89481282394294e-08	4.90389074423605e-07	2.8284336461961e-08	1.00199072920672e-08	3.7829797483197e-07	5.03500007020456e-06	k__Bacteria;p__Bacteroidota;c__Flavobacteriia;o__Flavobacteriales;f__Flavobacteriaceae;g__Mesoflavibacter
f__Aerococcaceae;g__Ignavigranum	0	0	4.99350347028527e-07	0	3.40345800724657e-07	1.07119422352537e-06	k__Bacteria;p__Bacillota;c__Bacilli;o__Lactobacillales;f__Aerococcaceae;g__Ignavigranum
f__Gorgonomycetaceae;g__Gorgonomyces	6.84294358924712e-07	3.42698528967335e-06	7.42469680782501e-06	4.54384020433114e-06	7.29723547029611e-06	2.04143010672176e-06	k__Eukaryota;p__Chytridiomycota;c__Chytridiomycetes;o__Rhizophydiales;f__Gorgonomycetaceae;g__Gorgonomyces
f__Unclassified;g__Alkalimonas	9.46009478225077e-07	2.35921784468612e-06	1.00957709909608e-07	3.92913709725464e-07	3.53798875576124e-07	1.02283524756416e-06	k__Bacteria;p__Pseudomonadota;c__Gammaproteobacteria;o__Unclassified;f__Unclassified;g__Alkalimonas
f__Bacillaceae;g__Oceanobacillus	5.26874590416975e-08	6.26388999953964e-07	4.77012839581562e-07	2.59472095210113e-07	4.6766650490958e-07	1.0675812186212e-06	k__Bacteria;p__Bacillota;c__Bacilli;o__Bacillales;f__Bacillaceae;g__Oceanobacillus
f__Bacillaceae;g__Pseudalkalibacillus	1.48213399261532e-06	2.89390952886443e-07	0	0	3.54948572620085e-08	7.53834971207328e-06	k__Bacteria;p__Bacillota;c__Bacilli;o__Bacillales;f__Bacillaceae;g__Pseudalkalibacillus
f__Oscillospiraceae;g__Lawsonibacter	0	0	0	0	0	0	k__Bacteria;p__Bacillota;c__Clostridia;o__Eubacteriales;f__Oscillospiraceae;g__Lawsonibacter
f__Hymenochaetaceae;g__Phellinidium	8.43916397673297e-08	1.12526662954468e-06	5.50577895149454e-06	7.34600569218855e-08	5.03109304033816e-07	6.52663422272652e-08	k__Eukaryota;p__Basidiomycota;c__Agaricomycetes;o__Hymenochaetales;f__Hymenochaetaceae;g__Phellinidium
f__Methylophilaceae;g__Methylovorus	2.89577313027042e-08	5.7326077508002e-08	4.55043561747518e-06	4.10832349205747e-08	2.48155192023354e-08	1.39526157393616e-07	k__Bacteria;p__Pseudomonadota;c__Betaproteobacteria;o__Nitrosomonadales;f__Methylophilaceae;g__Methylovorus
f__Burkholderiaceae;g__Ralstonia	2.06968795182762e-06	2.64791799856747e-06	2.47612168880897e-07	1.69987359733047e-06	1.41592764252135e-06	4.13380570261429e-07	k__Bacteria;p__Pseudomonadota;c__Betaproteobacteria;o__Burkholderiales;f__Burkholderiaceae;g__Ralstonia
f__Erysipelotrichaceae;g__Traorella	3.02705320788133e-07	1.40376379719344e-08	0	0	1.02539656505397e-07	0	k__Bacteria;p__Bacillota;c__Erysipelotrichia;o__Erysipelotrichales;f__Erysipelotrichaceae;g__Traorella
f__Bacillaceae;g__Halalkalibacter	0	9.47891107783295e-09	6.19178259197676e-07	2.01857118891459e-07	7.90918014341497e-09	1.46941037423026e-06	k__Bacteria;p__Bacillota;c__Bacilli;o__Bacillales;f__Bacillaceae;g__Halalkalibacter
f__Bacillaceae;g__Cytobacillus	1.54258784865332e-06	9.79573492057475e-09	8.26604250727095e-08	3.66372668220148e-07	1.2670361726125e-07	5.75812504400477e-09	k__Bacteria;p__Bacillota;c__Bacilli;o__Bacillales;f__Bacillaceae;g__Cytobacillus
f__Micrococcaceae;g__Pseudarthrobacter	1.18634096534318e-07	6.53429269209106e-07	7.30616821473253e-07	6.4936291053082e-07	1.17129309943999e-06	6.39295639057837e-07	k__Bacteria;p__Actinomycetota;c__Actinomycetes;o__Micrococcales;f__Micrococcaceae;g__Pseudarthrobacter
f__Oscillospiraceae;g__Neglectibacter	4.31907586222304e-07	7.47736598849647e-07	4.89753925971761e-07	5.2547480746213e-07	1.43218673133791e-06	3.03337580968809e-07	k__Bacteria;p__Bacillota;c__Clostridia;o__Eubacteriales;f__Oscillospiraceae;g__Neglectibacter
f__Thermoanaerobacteraceae;g__Calorimonas	0	5.62619236049805e-08	3.6854360062067e-08	0	6.70640160664865e-08	2.44419676233082e-07	k__Bacteria;p__Bacillota;c__Clostridia;o__Thermoanaerobacterales;f__Thermoanaerobacteraceae;g__Calorimonas
f__Unclassified;g__Alexandravirus	2.18553958738403e-07	2.22839853714546e-08	0	4.57236273214217e-08	4.44849007414469e-06	0	k__Viruses;p__Uroviricota;c__Caudoviricetes;o__Unclassified;f__Unclassified;g__Alexandravirus
f__Methylophilaceae;g__Methylophilus	3.14235948661985e-07	1.32323104883042e-07	3.73846356335878e-07	7.5096743781108e-07	1.150426203294e-08	4.66499308996203e-06	k__Bacteria;p__Pseudomonadota;c__Betaproteobacteria;o__Nitrosomonadales;f__Methylophilaceae;g__Methylophilus
f__Microbacteriaceae;g__Labedella	1.05982307712618e-06	3.3488048510878e-06	6.5010254351058e-06	4.8263973042667e-06	6.36386955010859e-06	2.75501767882191e-06	k__Bacteria;p__Actinomycetota;c__Actinomycetes;o__Micrococcales;f__Microbacteriaceae;g__Labedella
f__Flavobacteriaceae;g__Croceivirga	0	2.90686605416515e-07	4.23142652012848e-08	0	3.8114715783231e-07	2.51072521866994e-06	k__Bacteria;p__Bacteroidota;c__Flavobacteriia;o__Flavobacteriales;f__Flavobacteriaceae;g__Croceivirga
f__Bacillaceae;g__Desertibacillus	5.43937397164195e-07	1.36630412040522e-06	3.60050855114576e-07	5.7747523816745e-08	8.20667730341371e-07	5.70938400811854e-07	k__Bacteria;p__Bacillota;c__Bacilli;o__Bacillales;f__Bacillaceae;g__Desertibacillus
f__Intrasporangiaceae;g__Arsenicicoccus	2.81071242397327e-08	0	1.59628665260319e-08	8.40120101827077e-06	1.2417865469917e-07	1.76151955301967e-07	k__Bacteria;p__Actinomycetota;c__Actinomycetes;o__Micrococcales;f__Intrasporangiaceae;g__Arsenicicoccus
f__Oscillospiraceae;g__Petroclostridium	3.30233979007685e-07	5.02473867519862e-07	9.50510195367718e-07	0	2.86286389793055e-07	1.53439931772269e-07	k__Bacteria;p__Bacillota;c__Clostridia;o__Eubacteriales;f__Oscillospiraceae;g__Petroclostridium
f__Unclassified;g__Polychytrium	1.11783576005069e-06	2.95852565418194e-06	5.75175562997254e-06	4.07845511308553e-06	6.11215069893141e-06	2.42662816739692e-06	k__Eukaryota;p__Chytridiomycota;c__Chytridiomycetes;o__Polychytriales;f__Unclassified;g__Polychytrium
f__Unclassified;g__Blyttiomyces	9.31810032753101e-07	3.29588630868884e-06	6.57436244401237e-06	5.04899675034797e-06	6.53121699932029e-06	3.15420426474093e-06	k__Eukaryota;p__Chytridiomycota;c__Chytridiomycetes;o__Unclassified;f__Unclassified;g__Blyttiomyces
f__Zoogloeaceae;g__Cognatazoarcus	0	4.85894810786182e-06	4.47923939620016e-07	0	6.94544187102942e-07	1.22579890665028e-06	k__Bacteria;p__Pseudomonadota;c__Betaproteobacteria;o__Rhodocyclales;f__Zoogloeaceae;g__Cognatazoarcus
f__Thermoanaerobacteraceae;g__Caldanaerobacter	8.59553765726635e-08	6.72566487849263e-07	4.21243897551439e-08	1.47761782451161e-07	9.20123546014113e-07	1.19262890038128e-06	k__Bacteria;p__Bacillota;c__Clostridia;o__Thermoanaerobacterales;f__Thermoanaerobacteraceae;g__Caldanaerobacter
f__Brachyspiraceae;g__Brachyspira	4.03782480475414e-07	5.78225529682246e-07	7.6257616463748e-07	7.1289990684525e-07	3.51191576400436e-07	1.07508728471504e-06	k__Bacteria;p__Spirochaetota;c__Spirochaetia;o__Brachyspirales;f__Brachyspiraceae;g__Brachyspira
f__Selenomonadaceae;g__Anaerovibrio	0	6.9777979042889e-07	0	0	4.28366168063085e-06	0	k__Bacteria;p__Bacillota;c__Negativicutes;o__Selenomonadales;f__Selenomonadaceae;g__Anaerovibrio
f__Rhodocyclaceae;g__Niveibacterium	1.14783129593423e-06	2.19980694544489e-06	1.47535329819269e-07	4.07035025306139e-06	5.81429834501378e-07	8.25304719818133e-07	k__Bacteria;p__Pseudomonadota;c__Betaproteobacteria;o__Rhodocyclales;f__Rhodocyclaceae;g__Niveibacterium
f__Oscillospiraceae;g__Oscillibacter	6.72240290919037e-07	2.07084549783632e-07	0	0	2.02138478260281e-07	0	k__Bacteria;p__Bacillota;c__Clostridia;o__Eubacteriales;f__Oscillospiraceae;g__Oscillibacter
f__Sphaerochaetaceae;g__Sphaerochaeta	9.04389625837445e-08	5.19662882096958e-07	6.82043553907895e-08	0	3.38373000151647e-08	0	k__Bacteria;p__Spirochaetota;c__Spirochaetia;o__Spirochaetales;f__Sphaerochaetaceae;g__Sphaerochaeta
f__Erysipelotrichaceae;g__Stoquefichus	4.02933765279816e-07	5.3271441102638e-07	0	1.12201298208938e-08	5.32383469229145e-08	0	k__Bacteria;p__Bacillota;c__Erysipelotrichia;o__Erysipelotrichales;f__Erysipelotrichaceae;g__Stoquefichus
f__Spongiibacteraceae;g__Zhongshania	2.37777775442891e-06	4.23751881847822e-07	2.44107111105996e-07	4.78175471325127e-06	1.08485736829705e-07	8.58431904215794e-07	k__Bacteria;p__Pseudomonadota;c__Gammaproteobacteria;o__Cellvibrionales;f__Spongiibacteraceae;g__Zhongshania
f__Unclassified;g__Soleaferrea	2.7022013679396e-07	0	0	0	0	0	k__Bacteria;p__Bacillota;c__Clostridia;o__Eubacteriales;f__Unclassified;g__Soleaferrea
f__Nowakowskiellaceae;g__Nowakowskiella	8.40138343876429e-07	2.52167410399482e-06	5.91897831504991e-06	3.80442424379464e-06	4.11270680171849e-06	1.90234744338953e-06	k__Eukaryota;p__Chytridiomycota;c__Chytridiomycetes;o__Cladochytriales;f__Nowakowskiellaceae;g__Nowakowskiella
f__Oscillospiraceae;g__Fournierella	1.82440496658344e-07	0	0	0	0	0	k__Bacteria;p__Bacillota;c__Clostridia;o__Eubacteriales;f__Oscillospiraceae;g__Fournierella
f__Spongiibacteraceae;g__Oceanicoccus	9.77667281018637e-07	3.80294480716425e-07	0	4.88969283710376e-06	8.9870415445816e-08	1.23770372862721e-08	k__Bacteria;p__Pseudomonadota;c__Gammaproteobacteria;o__Cellvibrionales;f__Spongiibacteraceae;g__Oceanicoccus
f__Aspergillaceae;g__Aspergillus	8.17607323141374e-07	3.67512453862672e-06	7.96203519482611e-06	4.40452472662871e-06	7.62116236690245e-06	2.38947016597252e-06	k__Eukaryota;p__Ascomycota;c__Eurotiomycetes;o__Eurotiales;f__Aspergillaceae;g__Aspergillus
f__Powellomycetaceae;g__Fimicolochytrium	7.84621127443281e-07	2.94995457284214e-06	5.82314202788955e-06	3.62878722229594e-06	5.31746034627029e-06	1.98246871753801e-06	k__Eukaryota;p__Chytridiomycota;c__Chytridiomycetes;o__Spizellomycetales;f__Powellomycetaceae;g__Fimicolochytrium
f__Sutterellaceae;g__Duodenibacillus	2.03017280680138e-07	0	0	0	5.4241887006537e-08	0	k__Bacteria;p__Pseudomonadota;c__Betaproteobacteria;o__Burkholderiales;f__Sutterellaceae;g__Duodenibacillus
f__Peptococcaceae;g__Desulfofarcimen	1.11992292331252e-06	7.36525275876169e-07	0	8.45255653464327e-07	4.59435201934585e-07	9.73862572370949e-08	k__Bacteria;p__Bacillota;c__Clostridia;o__Eubacteriales;f__Peptococcaceae;g__Desulfofarcimen
f__Alcaligenaceae;g__Alcaligenes	5.51135787902339e-06	1.11928100367474e-06	1.77128876077102e-07	5.1513510986303e-07	3.34668105404331e-06	2.73009246082897e-07	k__Bacteria;p__Pseudomonadota;c__Betaproteobacteria;o__Burkholderiales;f__Alcaligenaceae;g__Alcaligenes
f__Methanobacteriaceae;g__Methanobacterium	2.42471740599223e-07	1.92035011901602e-07	9.4756311769182e-07	3.03020333867709e-07	5.66781626173236e-07	7.24266838059672e-07	k__Archaea;p__Euryarchaeota;c__Methanobacteria;o__Methanobacteriales;f__Methanobacteriaceae;g__Methanobacterium
f__Oscillospiraceae;g__Caproicibacterium	4.31450113532351e-07	0	0	0	0	0	k__Bacteria;p__Bacillota;c__Clostridia;o__Eubacteriales;f__Oscillospiraceae;g__Caproicibacterium
f__Lactobacillaceae;g__Xylocopilactobacillus	0	4.68159348580202e-07	6.03165753172407e-08	8.18422509599812e-09	4.37273857276903e-06	4.6089008077925e-08	k__Bacteria;p__Bacillota;c__Bacilli;o__Lactobacillales;f__Lactobacillaceae;g__Xylocopilactobacillus
f__Unclassified;g__Yoloswagvirus	1.8824026113118e-07	0	0	4.6597784392788e-08	4.09698280712634e-06	5.92236682120245e-09	k__Viruses;p__Uroviricota;c__Caudoviricetes;o__Unclassified;f__Unclassified;g__Yoloswagvirus
f__Powellomycetaceae;g__Powellomyces	3.23206858992412e-07	2.14433237093734e-06	8.16287068197943e-06	1.83344531755209e-06	3.37400423163579e-06	7.51935718956992e-07	k__Eukaryota;p__Chytridiomycota;c__Chytridiomycetes;o__Spizellomycetales;f__Powellomycetaceae;g__Powellomyces
f__Desulfocapsaceae;g__Desulfocapsa	7.9552420804922e-08	1.14897830949854e-06	6.91543043790858e-06	4.73074332007322e-07	1.84976732597122e-06	3.84757362813382e-07	k__Bacteria;p__Thermodesulfobacteriota;c__Desulfobulbia;o__Desulfobulbales;f__Desulfocapsaceae;g__Desulfocapsa
f__Comamonadaceae;g__Rhodoferax	1.04648274782142e-06	1.22074060057734e-07	2.55559757147732e-07	5.0196231958037e-06	2.32472341907723e-07	3.95656244211678e-07	k__Bacteria;p__Pseudomonadota;c__Betaproteobacteria;o__Burkholderiales;f__Comamonadaceae;g__Rhodoferax
f__Chromatiaceae;g__Thiobaca	3.88186823037115e-06	1.60832443037495e-07	1.11074946246459e-08	5.56153519631552e-06	0	5.58333883280347e-08	k__Bacteria;p__Pseudomonadota;c__Gammaproteobacteria;o__Chromatiales;f__Chromatiaceae;g__Thiobaca
f__Clostridiaceae;g__Lactonifactor	4.14671658073322e-07	4.51677047508923e-08	0	0	3.08966860197466e-07	0	k__Bacteria;p__Bacillota;c__Clostridia;o__Eubacteriales;f__Clostridiaceae;g__Lactonifactor
f__Synechococcaceae;g__Synechococcus	2.58169696069086e-07	5.98136523174953e-06	2.38499487107274e-06	1.07639623623666e-06	1.79533256232432e-06	4.31916892916718e-06	k__Bacteria;p__Cyanobacteriota;c__Cyanophyceae;o__Synechococcales;f__Synechococcaceae;g__Synechococcus
f__Chitinophagaceae;g__Niabella	1.40105839313471e-06	2.49638852504075e-07	1.16700778546244e-07	1.11760504281327e-08	2.85146750077178e-07	7.23213583959782e-06	k__Bacteria;p__Bacteroidota;c__Chitinophagia;o__Chitinophagales;f__Chitinophagaceae;g__Niabella
f__Rhizophlyctidaceae;g__Rhizophlyctis	6.78345708314601e-07	2.34902081785267e-06	5.69985641305466e-06	2.99274553845612e-06	5.43096384438012e-06	2.06910832110226e-06	k__Eukaryota;p__Chytridiomycota;c__Chytridiomycetes;o__Rhizophlyctidales;f__Rhizophlyctidaceae;g__Rhizophlyctis
f__Oceanospirillaceae;g__Maribrevibacterium	1.15419915957625e-07	1.10190287094005e-06	3.70249820595865e-08	8.8433188004701e-08	9.66524879223782e-07	1.18229833106765e-06	k__Bacteria;p__Pseudomonadota;c__Gammaproteobacteria;o__Oceanospirillales;f__Oceanospirillaceae;g__Maribrevibacterium
f__Chitinophagaceae;g__Sediminibacterium	4.54429928130028e-09	6.41316038865027e-07	3.31155118907707e-08	4.69255283282512e-09	4.67446144232799e-07	4.15750914839228e-06	k__Bacteria;p__Bacteroidota;c__Chitinophagia;o__Chitinophagales;f__Chitinophagaceae;g__Sediminibacterium
f__Glomerellaceae;g__Colletotrichum	1.59036366978265e-07	2.31655597205899e-06	6.79714745679407e-06	1.01800788247607e-06	2.096355057978e-06	5.43764080516577e-07	k__Eukaryota;p__Ascomycota;c__Sordariomycetes;o__Glomerellales;f__Glomerellaceae;g__Colletotrichum
f__Rhodocyclaceae;g__Azospira	2.90204821225472e-06	1.63363478605549e-06	4.1672268257248e-07	2.74731364189039e-06	3.48828273908817e-06	7.08178956639713e-08	k__Bacteria;p__Pseudomonadota;c__Betaproteobacteria;o__Rhodocyclales;f__Rhodocyclaceae;g__Azospira
f__Rhizobiaceae;g__Pseudorhizobium	2.63241842934049e-07	6.40532221388765e-07	2.95049748563413e-07	2.1618220575014e-07	8.10899147051815e-07	3.83760037492079e-07	k__Bacteria;p__Pseudomonadota;c__Alphaproteobacteria;o__Hyphomicrobiales;f__Rhizobiaceae;g__Pseudorhizobium
f__Oscillospiraceae;g__Faecalispora	5.37524602806015e-07	2.01502434954154e-07	0	0	0	0	k__Bacteria;p__Bacillota;c__Clostridia;o__Eubacteriales;f__Oscillospiraceae;g__Faecalispora
f__Oscillospiraceae;g__Ligaoa	4.422819239164e-07	0	0	0	0	0	k__Bacteria;p__Bacillota;c__Clostridia;o__Eubacteriales;f__Oscillospiraceae;g__Ligaoa
f__Demerecviridae;g__Tequintavirus	0	6.98762423567068e-08	0	0	4.48044952244649e-07	0	k__Viruses;p__Uroviricota;c__Caudoviricetes;o__Unclassified;f__Demerecviridae;g__Tequintavirus
f__Coprobacillaceae;g__Faecalibacillus	2.34646450167624e-07	3.61213936383971e-07	1.29712884534145e-07	1.87270280114169e-08	1.29105354705669e-07	1.06287192304984e-07	k__Bacteria;p__Bacillota;c__Erysipelotrichia;o__Erysipelotrichales;f__Coprobacillaceae;g__Faecalibacillus
f__Bacillaceae;g__Neobacillus	1.29120728935924e-06	4.38955996369944e-06	1.91785112882436e-06	6.89284161390605e-07	3.85637666019909e-06	1.24611515992017e-06	k__Bacteria;p__Bacillota;c__Bacilli;o__Bacillales;f__Bacillaceae;g__Neobacillus
f__Clostridiaceae;g__Crassaminicella	3.44439511898895e-07	3.16082384138779e-07	1.73606870772156e-07	3.81723137243485e-07	1.83029988585835e-07	3.41101508470583e-06	k__Bacteria;p__Bacillota;c__Clostridia;o__Eubacteriales;f__Clostridiaceae;g__Crassaminicella
f__Nitrososphaeraceae;g__Nitrososphaera	0	0	0	0	0	0	k__Archaea;p__Nitrososphaerota;c__Nitrososphaeria;o__Nitrososphaerales;f__Nitrososphaeraceae;g__Nitrososphaera
f__Idiomarinaceae;g__Pseudidiomarina	8.48697523139749e-07	2.5206395722193e-06	1.24774256860685e-07	3.28936827336045e-06	4.0314377271324e-07	8.97006215980913e-07	k__Bacteria;p__Pseudomonadota;c__Gammaproteobacteria;o__Alteromonadales;f__Idiomarinaceae;g__Pseudidiomarina
f__Chromobacteriaceae;g__Chromobacterium	0	3.76045571290464e-07	2.43541282719252e-07	0	3.54421746624495e-08	1.41101651533533e-06	k__Bacteria;p__Pseudomonadota;c__Betaproteobacteria;o__Neisseriales;f__Chromobacteriaceae;g__Chromobacterium
f__Unclassified;g__Lightbulbvirus	0	2.18309084889975e-08	2.2959985911698e-07	0	1.30130108414257e-06	0	k__Viruses;p__Uroviricota;c__Caudoviricetes;o__Unclassified;f__Unclassified;g__Lightbulbvirus
f__Oceanospirillaceae;g__Oceanobacter	7.72067284403621e-07	2.27806075179133e-06	3.09960890169466e-07	1.01821001481269e-06	9.58064652375717e-07	7.55595075661154e-07	k__Bacteria;p__Pseudomonadota;c__Gammaproteobacteria;o__Oceanospirillales;f__Oceanospirillaceae;g__Oceanobacter
f__Actinomycetaceae;g__Boudabousia	1.53491040151322e-07	7.58707445339285e-08	3.71577478044995e-06	1.67814986405905e-07	1.27849278423031e-06	2.03559281103938e-06	k__Bacteria;p__Actinomycetota;c__Actinomycetes;o__Actinomycetales;f__Actinomycetaceae;g__Boudabousia
f__Lactobacillaceae;g__Nicoliella	0	4.50748198917888e-07	0	0	3.78048954378545e-06	0	k__Bacteria;p__Bacillota;c__Bacilli;o__Lactobacillales;f__Lactobacillaceae;g__Nicoliella
f__Peptoniphilaceae;g__Urinicoccus	0	0	5.5134509136748e-07	0	0	1.12929945935041e-07	k__Bacteria;p__Bacillota;c__Tissierellia;o__Tissierellales;f__Peptoniphilaceae;g__Urinicoccus
f__Aerococcaceae;g__Fundicoccus	0	4.00006321727805e-07	7.80560952723965e-09	0	3.7508486303002e-06	0	k__Bacteria;p__Bacillota;c__Bacilli;o__Lactobacillales;f__Aerococcaceae;g__Fundicoccus
f__Olpidiaceae;g__Olpidium	4.7713783992006e-07	1.93026568702983e-06	4.98297261223252e-06	2.74844929111672e-06	4.40866852872362e-06	1.35500432289495e-06	k__Eukaryota;p__Olpidiomycota;c__Olpidiomycetes;o__Olpidiales;f__Olpidiaceae;g__Olpidium
f__Pseudomonadaceae;g__Halopseudomonas	2.30926494470291e-07	2.25692878183916e-06	1.56770555394581e-06	1.25697411834715e-06	1.92910421748655e-06	9.05042472744113e-07	k__Bacteria;p__Pseudomonadota;c__Gammaproteobacteria;o__Pseudomonadales;f__Pseudomonadaceae;g__Halopseudomonas
f__Brucellaceae;g__Brucella	1.95582756757781e-07	2.19214369458782e-07	1.02596910525404e-06	9.74396700453318e-08	3.96227267600561e-07	1.38822494299687e-07	k__Bacteria;p__Pseudomonadota;c__Alphaproteobacteria;o__Hyphomicrobiales;f__Brucellaceae;g__Brucella
f__Unclassified;g__Anaerotalea	1.30648604168133e-08	5.39434890516088e-08	1.65672711074042e-07	0	9.6320677037354e-08	3.71208172162979e-06	k__Bacteria;p__Bacillota;c__Clostridia;o__Eubacteriales;f__Unclassified;g__Anaerotalea
f__Hyphomicrobiaceae;g__Rhodoplanes	6.350277568661e-09	8.53994546791305e-08	5.02033657569635e-09	0	3.2887890356317e-08	1.77698405307113e-06	k__Bacteria;p__Pseudomonadota;c__Alphaproteobacteria;o__Hyphomicrobiales;f__Hyphomicrobiaceae;g__Rhodoplanes
f__Eggerthellaceae;g__Slackia	5.31602240520692e-07	3.61446697880729e-07	4.49786945742775e-08	2.09873960877713e-07	3.91363277070393e-06	1.04863138069422e-07	k__Bacteria;p__Actinomycetota;c__Coriobacteriia;o__Eggerthellales;f__Eggerthellaceae;g__Slackia
f__Borealophlyctidaceae;g__Borealophlyctis	8.76433329023121e-07	2.98391754416727e-06	6.04861702998825e-06	3.5314843684839e-06	5.46020700576531e-06	1.80116425071355e-06	k__Eukaryota;p__Chytridiomycota;c__Chytridiomycetes;o__Rhizophlyctidales;f__Borealophlyctidaceae;g__Borealophlyctis
f__Erysipelotrichaceae;g__Faecalitalea	1.92477758152395e-07	2.45628118246958e-08	1.04309682271893e-07	0	0	5.57002553767081e-07	k__Bacteria;p__Bacillota;c__Erysipelotrichia;o__Erysipelotrichales;f__Erysipelotrichaceae;g__Faecalitalea
f__Acutalibacteraceae;g__Acutalibacter	2.4534601783751e-07	1.5973873138936e-08	7.46722327081495e-09	0	0	0	k__Bacteria;p__Bacillota;c__Clostridia;o__Eubacteriales;f__Acutalibacteraceae;g__Acutalibacter
f__Orthoherpesviridae;g__Proboscivirus	4.24697420507044e-07	2.2760981344001e-06	6.57674633792157e-06	2.96325740600578e-06	4.57980622985935e-06	1.81363049599489e-06	k__Viruses;p__Peploviricota;c__Herviviricetes;o__Herpesvirales;f__Orthoherpesviridae;g__Proboscivirus
f__Oscillospiraceae;g__Zongyangia	3.07422543991248e-07	0	0	0	0	0	k__Bacteria;p__Bacillota;c__Clostridia;o__Eubacteriales;f__Oscillospiraceae;g__Zongyangia
f__Tilletiaceae;g__Tilletia	3.82800446614746e-07	2.27935032130265e-06	7.82900356594489e-06	2.13291426594598e-06	2.81081632056337e-06	1.05709696867942e-06	k__Eukaryota;p__Basidiomycota;c__Exobasidiomycetes;o__Tilletiales;f__Tilletiaceae;g__Tilletia
f__Bacillaceae;g__Pontibacillus	3.24230517184885e-07	1.51309541564892e-06	3.497721122772e-06	3.75643798845315e-07	9.12509508351433e-07	2.78971496609601e-07	k__Bacteria;p__Bacillota;c__Bacilli;o__Bacillales;f__Bacillaceae;g__Pontibacillus
f__Umbelopsidaceae;g__Umbelopsis	6.47948236152708e-07	2.64953714078553e-06	5.05576465637001e-06	3.20321553721045e-06	5.14838066673347e-06	1.75718138096502e-06	k__Eukaryota;p__Mucoromycota;c__Umbelopsidomycetes;o__Umbelopsidales;f__Umbelopsidaceae;g__Umbelopsis
f__Gottschalkiaceae;g__Gottschalkia	7.07549507417177e-08	4.64723492192874e-07	0	0	3.66295155682169e-08	5.82389785608675e-08	k__Bacteria;p__Bacillota;c__Tissierellia;o__Tissierellales;f__Gottschalkiaceae;g__Gottschalkia
f__Endogonaceae;g__Jimgerdemannia	5.39973128374829e-07	2.57187769972758e-06	4.33323534227601e-06	2.2640689251052e-06	5.08725027695936e-06	1.22990360257042e-06	k__Eukaryota;p__Mucoromycota;c__Endogonomycetes;o__Endogonales;f__Endogonaceae;g__Jimgerdemannia
f__Unclassified;g__Thioflexithrix	1.07063825871024e-06	0	1.68563595313016e-07	5.9465277582201e-08	1.17466917132892e-07	3.62785440169737e-07	k__Bacteria;p__Pseudomonadota;c__Gammaproteobacteria;o__Thiotrichales;f__Unclassified;g__Thioflexithrix
f__Acutalibacteraceae;g__Caproicibacter	1.34579551990641e-07	1.33805570599927e-08	0	0	0	0	k__Bacteria;p__Bacillota;c__Clostridia;o__Eubacteriales;f__Acutalibacteraceae;g__Caproicibacter
f__Demerecviridae;g__Sugarlandvirus	0	4.93889671196225e-08	0	0	3.83063145854885e-07	0	k__Viruses;p__Uroviricota;c__Caudoviricetes;o__Unclassified;f__Demerecviridae;g__Sugarlandvirus
f__Poxviridae;g__Yatapoxvirus	6.01088343741029e-07	2.26959665976581e-06	5.67248070430678e-06	2.85452038883985e-06	4.57815936333873e-06	1.58321445320328e-06	k__Viruses;p__Nucleocytoviricota;c__Pokkesviricetes;o__Chitovirales;f__Poxviridae;g__Yatapoxvirus
f__Hafniaceae;g__Obesumbacterium	4.35805483558459e-06	1.0733877079057e-06	8.05377256430115e-09	0	4.67462869369419e-07	8.76438984450738e-07	k__Bacteria;p__Pseudomonadota;c__Gammaproteobacteria;o__Enterobacterales;f__Hafniaceae;g__Obesumbacterium
f__Clostridiaceae;g__Senegalia	0	0	3.37442874338575e-08	0	0	0	k__Bacteria;p__Bacillota;c__Clostridia;o__Eubacteriales;f__Clostridiaceae;g__Senegalia
f__Unclassified;g__Negativibacillus	2.64006308661768e-07	0	0	0	0	0	k__Bacteria;p__Bacillota;c__Unclassified;o__Unclassified;f__Unclassified;g__Negativibacillus
f__Bacillaceae;g__Aureibacillus	0	4.7861163547517e-07	0	0	3.49203715913215e-06	0	k__Bacteria;p__Bacillota;c__Bacilli;o__Bacillales;f__Bacillaceae;g__Aureibacillus
f__Salinisphaeraceae;g__Salinisphaera	1.02563565254361e-08	7.32883392796212e-07	3.22365829530868e-06	1.64412959274584e-07	4.2899818409166e-07	1.36001612200023e-07	k__Bacteria;p__Pseudomonadota;c__Gammaproteobacteria;o__Salinisphaerales;f__Salinisphaeraceae;g__Salinisphaera
f__Rhodocyclaceae;g__Propionivibrio	1.18005191143258e-07	1.06772605239142e-06	1.58804840188151e-07	6.27817771299672e-07	7.01816386570551e-07	4.99161371514145e-07	k__Bacteria;p__Pseudomonadota;c__Betaproteobacteria;o__Rhodocyclales;f__Rhodocyclaceae;g__Propionivibrio
f__Enterococcaceae;g__Bavariicoccus	6.8948441350419e-08	2.96644425067293e-08	0	7.90112293448297e-09	3.31279099350625e-08	1.10997818716523e-08	k__Bacteria;p__Bacillota;c__Bacilli;o__Lactobacillales;f__Enterococcaceae;g__Bavariicoccus
f__Unclassified;g__Cryptobacteroides	0	1.12523847277661e-07	0	1.52318752403338e-08	9.38896224524613e-08	3.40573680228717e-06	k__Bacteria;p__Bacteroidota;c__Bacteroidia;o__Bacteroidales;f__Unclassified;g__Cryptobacteroides
f__Agaricaceae;g__Agaricus	9.43935361028817e-08	2.10132512043772e-06	5.82618653175928e-06	4.22469851304437e-07	1.36927686262111e-06	2.5097962896517e-07	k__Eukaryota;p__Basidiomycota;c__Agaricomycetes;o__Agaricales;f__Agaricaceae;g__Agaricus
f__Erysipelotrichaceae;g__Allocoprobacillus	0	5.59462981818575e-08	2.87187333458803e-07	0	2.04813576086309e-07	6.38403983448783e-07	k__Bacteria;p__Bacillota;c__Erysipelotrichia;o__Erysipelotrichales;f__Erysipelotrichaceae;g__Allocoprobacillus
f__Butyricicoccaceae;g__Intestinibacillus	1.71941601449315e-07	1.25276131396942e-08	0	0	0	0	k__Bacteria;p__Bacillota;c__Clostridia;o__Eubacteriales;f__Butyricicoccaceae;g__Intestinibacillus
f__Thermincolaceae;g__Thermincola	0	6.83263361275245e-07	0	0	3.60071541832982e-07	2.27124332846798e-06	k__Bacteria;p__Bacillota;c__Clostridia;o__Eubacteriales;f__Thermincolaceae;g__Thermincola
f__Propionibacteriaceae;g__Luteococcus	3.98854410498325e-08	0	0	5.87987533843068e-06	1.73529047221876e-08	5.55292794452959e-07	k__Bacteria;p__Actinomycetota;c__Actinomycetes;o__Propionibacteriales;f__Propionibacteriaceae;g__Luteococcus
f__Natronincolaceae;g__Alkaliphilus	7.62375859785853e-08	1.30428694377948e-06	1.94159590064938e-06	6.93917252720172e-07	8.62554085133694e-07	6.0111833151447e-07	k__Bacteria;p__Bacillota;c__Clostridia;o__Peptostreptococcales;f__Natronincolaceae;g__Alkaliphilus
f__Oscillospiraceae;g__Thermoclostridium	3.08352701555468e-07	3.9553563033812e-08	0	0	0	0	k__Bacteria;p__Bacillota;c__Clostridia;o__Eubacteriales;f__Oscillospiraceae;g__Thermoclostridium
f__Cerasicoccaceae;g__Ruficoccus	0	0	3.22996453945265e-06	0	6.2278821104967e-09	8.58497769972757e-08	k__Bacteria;p__Verrucomicrobiota;c__Opitutae;o__Puniceicoccales;f__Cerasicoccaceae;g__Ruficoccus
f__Acaulosporaceae;g__Acaulospora	1.12277339355445e-06	2.37362661280932e-06	5.47886060061796e-06	3.26546729124128e-06	5.41170940233374e-06	1.46287189339738e-06	k__Eukaryota;p__Mucoromycota;c__Glomeromycetes;o__Diversisporales;f__Acaulosporaceae;g__Acaulospora
f__Piptocephalidaceae;g__Syncephalis	5.86130260332323e-07	2.5119772600859e-06	5.36893942077514e-06	4.03133639703692e-06	4.84387444249319e-06	1.79309904787179e-06	k__Eukaryota;p__Zoopagomycota;c__Zoopagomycetes;o__Zoopagales;f__Piptocephalidaceae;g__Syncephalis
f__Balneatrichaceae;g__Pokkaliibacter	1.49924333219147e-06	1.54025492034457e-06	2.61368678949193e-07	1.09676898705041e-06	1.62991616478642e-07	5.6486048478382e-07	k__Bacteria;p__Pseudomonadota;c__Gammaproteobacteria;o__Oceanospirillales;f__Balneatrichaceae;g__Pokkaliibacter
f__Acholeplasmataceae;g__Acholeplasma	0	1.70574047194796e-08	1.03727004248832e-07	0	2.84653133953283e-08	1.04578128307129e-06	k__Bacteria;p__Mycoplasmatota;c__Mollicutes;o__Acholeplasmatales;f__Acholeplasmataceae;g__Acholeplasma
f__Lachnospiraceae;g__Konateibacter	4.6515455632342e-08	3.34966856812483e-07	4.25393608541532e-07	5.63602901472602e-07	1.32911406717974e-07	5.63952657076782e-07	k__Bacteria;p__Bacillota;c__Clostridia;o__Lachnospirales;f__Lachnospiraceae;g__Konateibacter
f__Carnobacteriaceae;g__Pisciglobus	0	0	2.74824609102085e-08	0	1.1419740046794e-07	3.63889756497815e-08	k__Bacteria;p__Bacillota;c__Bacilli;o__Lactobacillales;f__Carnobacteriaceae;g__Pisciglobus
f__Planococcaceae;g__Rummeliibacillus	7.95577675220294e-08	8.51839787842763e-07	1.62819415582569e-06	4.45164632675111e-07	1.06191418856525e-06	6.17284469288721e-07	k__Bacteria;p__Bacillota;c__Bacilli;o__Bacillales;f__Planococcaceae;g__Rummeliibacillus
f__Hyphomonadaceae;g__Hyphomonas	4.45421201642123e-08	4.60534806839291e-07	2.1387835201393e-07	5.47927331170554e-08	3.46553421866452e-06	2.33756996084251e-08	k__Bacteria;p__Pseudomonadota;c__Alphaproteobacteria;o__Hyphomonadales;f__Hyphomonadaceae;g__Hyphomonas
f__Bacillaceae;g__Metabacillus	5.10373792305527e-07	3.23501122460585e-09	3.2771769276805e-07	6.55060652137415e-09	1.13094040397749e-07	2.36212674529758e-07	k__Bacteria;p__Bacillota;c__Bacilli;o__Bacillales;f__Bacillaceae;g__Metabacillus
f__Ackermannviridae;g__Kujavirus	3.03068122254777e-07	0	0	9.52326335646858e-07	0	0	k__Viruses;p__Uroviricota;c__Caudoviricetes;o__Unclassified;f__Ackermannviridae;g__Kujavirus
f__Clostridiaceae;g__Caloramator	2.00172575065398e-07	1.30621234110887e-06	2.23946199083076e-06	3.42566323542156e-07	1.08677010192863e-06	1.54099090312718e-06	k__Bacteria;p__Bacillota;c__Clostridia;o__Eubacteriales;f__Clostridiaceae;g__Caloramator
f__Spizellomycetaceae;g__Gaertneriomyces	8.2514100548909e-07	2.70391630350305e-06	4.95856666921668e-06	2.77107279048576e-06	5.58106272984039e-06	1.49509996797806e-06	k__Eukaryota;p__Chytridiomycota;c__Chytridiomycetes;o__Spizellomycetales;f__Spizellomycetaceae;g__Gaertneriomyces
f__Chitinophagaceae;g__Agriterribacter	0	5.46745966453457e-08	0	5.92085434279865e-09	1.82481398160735e-08	3.1003844936606e-06	k__Bacteria;p__Bacteroidota;c__Chitinophagia;o__Chitinophagales;f__Chitinophagaceae;g__Agriterribacter
f__Galeropsidaceae;g__Panaeolus	2.57188630246047e-08	9.07647383204524e-07	5.48536236744404e-06	1.2697850535369e-07	6.42888965494831e-07	5.39624282383462e-08	k__Eukaryota;p__Basidiomycota;c__Agaricomycetes;o__Agaricales;f__Galeropsidaceae;g__Panaeolus
f__Caldicellulosiruptoraceae;g__Caldicellulosiruptor	1.6790553072482e-07	3.36654980807143e-06	1.14944276080622e-06	1.90880032049026e-07	5.4355225318053e-07	1.52734173305748e-07	k__Bacteria;p__Bacillota;c__Unclassified;o__Caldicellulosiruptorales;f__Caldicellulosiruptoraceae;g__Caldicellulosiruptor
f__Unclassified;g__Ionavirus	0	2.88479899289965e-08	0	0	3.95322814925341e-07	0	k__Viruses;p__Uroviricota;c__Caudoviricetes;o__Unclassified;f__Unclassified;g__Ionavirus
f__Pleosporaceae;g__Curvularia	4.0072505605533e-08	1.07720238742898e-06	4.36407090247727e-06	7.74247554687795e-08	6.24245791788299e-07	5.00362134354065e-08	k__Eukaryota;p__Ascomycota;c__Dothideomycetes;o__Pleosporales;f__Pleosporaceae;g__Curvularia
f__Morganellaceae;g__Moellerella	4.4604594709135e-08	9.90008006840375e-08	0	9.88135795389923e-08	4.85053581989721e-07	1.09524668068501e-07	k__Bacteria;p__Pseudomonadota;c__Gammaproteobacteria;o__Enterobacterales;f__Morganellaceae;g__Moellerella
f__Pyriculariaceae;g__Pyricularia	2.75251960379443e-07	1.41522574970618e-06	5.10014737447127e-06	2.35628430207053e-07	7.10574379938689e-07	8.95565753307805e-08	k__Eukaryota;p__Ascomycota;c__Sordariomycetes;o__Magnaporthales;f__Pyriculariaceae;g__Pyricularia
f__Oceanospirillaceae;g__Marinobacterium	1.51186895780415e-06	1.48010248599971e-06	2.97275321911947e-07	1.32808474408169e-06	1.85680174353739e-07	7.81843729453148e-07	k__Bacteria;p__Pseudomonadota;c__Gammaproteobacteria;o__Oceanospirillales;f__Oceanospirillaceae;g__Marinobacterium
f__Flavobacteriaceae;g__Mangrovimonas	0	2.18014954180861e-08	1.8791193409843e-07	0	2.22622325185903e-07	3.16364097691983e-06	k__Bacteria;p__Bacteroidota;c__Flavobacteriia;o__Flavobacteriales;f__Flavobacteriaceae;g__Mangrovimonas
f__Unclassified;g__Hyaloraphidium	5.27197177532915e-07	1.99233983739892e-06	4.70709894645768e-06	2.92316598104951e-06	4.55191322736529e-06	1.57773056904283e-06	k__Eukaryota;p__Chytridiomycota;c__Monoblepharidomycetes;o__Monoblepharidales;f__Unclassified;g__Hyaloraphidium
f__Paenibacillaceae;g__Cohnella	6.2019400072574e-07	3.66213895608457e-06	8.94831710594727e-07	8.91699032165469e-07	1.57431120754553e-06	7.00390392400846e-07	k__Bacteria;p__Bacillota;c__Bacilli;o__Bacillales;f__Paenibacillaceae;g__Cohnella
f__Gigasporaceae;g__Scutellospora	9.4694735267197e-08	1.53591344576444e-06	5.52520860963828e-06	6.9371823172515e-07	1.5896055966643e-06	3.92271829488894e-07	k__Eukaryota;p__Mucoromycota;c__Glomeromycetes;o__Diversisporales;f__Gigasporaceae;g__Scutellospora
f__Dimargaritaceae;g__Dimargaris	7.10667377829169e-07	2.07879283710375e-06	4.81882125539567e-06	3.80690365368369e-06	4.35571655561664e-06	1.83642860433061e-06	k__Eukaryota;p__Zoopagomycota;c__Dimargaritomycetes;o__Dimargaritales;f__Dimargaritaceae;g__Dimargaris
f__Ambisporaceae;g__Ambispora	4.15278769043917e-07	1.9498700668602e-06	4.55775494356555e-06	2.69897699612487e-06	5.14793632581688e-06	1.06364822917964e-06	k__Eukaryota;p__Mucoromycota;c__Glomeromycetes;o__Archaeosporales;f__Ambisporaceae;g__Ambispora
f__Paraglomeraceae;g__Paraglomus	4.28883548099264e-07	2.06952851016037e-06	5.36070790590016e-06	2.62555119300364e-06	4.23775592758031e-06	1.35066112068685e-06	k__Eukaryota;p__Mucoromycota;c__Glomeromycetes;o__Paraglomerales;f__Paraglomeraceae;g__Paraglomus
f__Unclassified;g__Chaoshanvirus	8.71654146740396e-08	8.4350197344548e-08	2.89824771229263e-06	2.85281304532088e-07	1.94189502894838e-07	8.6090991069059e-09	k__Viruses;p__Uroviricota;c__Caudoviricetes;o__Unclassified;f__Unclassified;g__Chaoshanvirus
f__Succinivibrionaceae;g__Succinatimonas	0	6.72424420152297e-07	0	0	2.86729636385055e-06	0	k__Bacteria;p__Pseudomonadota;c__Gammaproteobacteria;o__Aeromonadales;f__Succinivibrionaceae;g__Succinatimonas
f__Cellvibrionaceae;g__Marinagarivorans	0	1.65439314351247e-07	0	8.03724477223122e-09	3.63771331151599e-07	2.37545079316937e-07	k__Bacteria;p__Pseudomonadota;c__Gammaproteobacteria;o__Cellvibrionales;f__Cellvibrionaceae;g__Marinagarivorans
f__Acidithiobacillaceae;g__Acidithiobacillus	1.01269260475848e-06	7.31083547693065e-07	1.52265275469971e-06	2.04993297495383e-06	1.46215033863377e-07	4.87215286721657e-07	k__Bacteria;p__Pseudomonadota;c__Acidithiobacillia;o__Acidithiobacillales;f__Acidithiobacillaceae;g__Acidithiobacillus
f__Filifactoraceae;g__Acetoanaerobium	0	6.27402546320117e-08	1.8555087698157e-08	4.16156179084592e-08	8.48459799933925e-08	4.42341770630797e-07	k__Bacteria;p__Bacillota;c__Clostridia;o__Peptostreptococcales;f__Filifactoraceae;g__Acetoanaerobium
f__Unclassified;g__Seuratvirus	0	2.31143944399612e-07	0	9.49121874306077e-09	3.11946516120646e-06	4.0110575433684e-08	k__Viruses;p__Uroviricota;c__Caudoviricetes;o__Unclassified;f__Unclassified;g__Seuratvirus
f__Tenuifilaceae;g__Tenuifilum	0	1.18887367579439e-07	3.24306412106867e-08	0	6.41570040051127e-08	2.62432830997243e-06	k__Bacteria;p__Bacteroidota;c__Bacteroidia;o__Bacteroidales;f__Tenuifilaceae;g__Tenuifilum
f__Endogonaceae;g__Endogone	4.55494934575036e-07	1.84971449131819e-06	3.55387990017006e-06	2.93129627475777e-06	4.23759422399926e-06	1.07167718074188e-06	k__Eukaryota;p__Mucoromycota;c__Endogonomycetes;o__Endogonales;f__Endogonaceae;g__Endogone
f__Lachnospiraceae;g__Sporofaciens	1.22038146335552e-06	3.99555160678406e-07	2.35466665764004e-07	1.33266757700161e-07	3.3843933675984e-07	1.06783105817297e-07	k__Bacteria;p__Bacillota;c__Clostridia;o__Lachnospirales;f__Lachnospiraceae;g__Sporofaciens
f__Unclassified;g__Motilimonas	1.0346660436717e-06	2.78305595926375e-06	3.43481548047812e-07	4.02720648000964e-06	8.05037529923255e-07	2.75539994387697e-06	k__Bacteria;p__Pseudomonadota;c__Gammaproteobacteria;o__Alteromonadales;f__Unclassified;g__Motilimonas
f__Strophariaceae;g__Agrocybe	3.75993062814465e-08	9.0587380794415e-07	3.45946198460239e-06	2.89866672127774e-07	4.70584486822936e-07	1.37996279835246e-07	k__Eukaryota;p__Basidiomycota;c__Agaricomycetes;o__Agaricales;f__Strophariaceae;g__Agrocybe
f__Aquificaceae;g__Aquifex	3.12846250792086e-07	1.02033013887911e-06	5.35861695985138e-06	1.83966905285449e-07	1.14128944419922e-06	3.19834021116882e-07	k__Bacteria;p__Aquificota;c__Aquificae;o__Aquificales;f__Aquificaceae;g__Aquifex
f__Thermoanaerobacteraceae;g__Thermoanaerobacterium	3.0741555548936e-07	3.18231217808805e-07	0	1.94966860468265e-07	1.38872775998029e-07	0	k__Bacteria;p__Bacillota;c__Clostridia;o__Thermoanaerobacterales;f__Thermoanaerobacteraceae;g__Thermoanaerobacterium
f__Lachnospiraceae;g__Diplocloster	9.59381272374742e-08	0	0	0	0	0	k__Bacteria;p__Bacillota;c__Clostridia;o__Lachnospirales;f__Lachnospiraceae;g__Diplocloster
f__Casjensviridae;g__Sanovirus	0	4.3877223460374e-08	1.17820521395805e-08	0	3.66110477743055e-08	2.09214709609021e-06	k__Viruses;p__Uroviricota;c__Caudoviricetes;o__Unclassified;f__Casjensviridae;g__Sanovirus
f__Vibrionaceae;g__Grimontia	1.04603816034261e-06	2.54583975629472e-06	4.70149365721761e-07	6.38478259671574e-07	2.73284688838761e-07	1.73504079061033e-06	k__Bacteria;p__Pseudomonadota;c__Gammaproteobacteria;o__Vibrionales;f__Vibrionaceae;g__Grimontia
f__Caminicellaceae;g__Paramaledivibacter	0	4.04904316937376e-07	3.47085335438343e-08	0	2.21984677668315e-07	4.97556869011963e-07	k__Bacteria;p__Bacillota;c__Clostridia;o__Peptostreptococcales;f__Caminicellaceae;g__Paramaledivibacter
f__Thermoanaerobacteraceae;g__Thermoanaerobacter	0	6.62449598067039e-07	7.02885568528317e-07	4.0165060740147e-08	2.71573508102298e-07	8.63910502656535e-07	k__Bacteria;p__Bacillota;c__Clostridia;o__Thermoanaerobacterales;f__Thermoanaerobacteraceae;g__Thermoanaerobacter
f__Lachnospiraceae;g__Anaeromicropila	2.70921056764822e-07	0	6.83860187988452e-09	0	0	1.16033583722832e-06	k__Bacteria;p__Bacillota;c__Clostridia;o__Lachnospirales;f__Lachnospiraceae;g__Anaeromicropila
f__Idiomarinaceae;g__Idiomarina	1.04275395467642e-06	2.00801246919665e-06	4.07176263208206e-07	1.27883918077979e-06	7.03765620007148e-07	1.28629889954181e-06	k__Bacteria;p__Pseudomonadota;c__Gammaproteobacteria;o__Alteromonadales;f__Idiomarinaceae;g__Idiomarina
f__Bacillaceae;g__Mesobacillus	0	3.05966203781433e-07	8.07703499531518e-07	0	3.1707992325565e-07	5.6492452095711e-08	k__Bacteria;p__Bacillota;c__Bacilli;o__Bacillales;f__Bacillaceae;g__Mesobacillus
f__Petrotogaceae;g__Oceanotoga	2.52253230899214e-07	6.857346810533e-07	1.89979298793863e-08	1.1740525911373e-07	3.86432472622252e-07	2.04236643328332e-07	k__Bacteria;p__Thermotogota;c__Thermotogae;o__Petrotogales;f__Petrotogaceae;g__Oceanotoga
f__Herelleviridae;g__Caeruleovirus	0	2.88479899289965e-08	0	0	4.6936847442848e-07	0	k__Viruses;p__Uroviricota;c__Caudoviricetes;o__Unclassified;f__Herelleviridae;g__Caeruleovirus
f__Paenibacillaceae;g__Saccharibacillus	0	0	0	0	0	0	k__Bacteria;p__Bacillota;c__Bacilli;o__Bacillales;f__Paenibacillaceae;g__Saccharibacillus
f__Oxalobacteraceae;g__Pseudoduganella	7.95252374904543e-08	6.62322321394723e-07	1.76839692250824e-07	0	2.65920632626368e-07	0	k__Bacteria;p__Pseudomonadota;c__Betaproteobacteria;o__Burkholderiales;f__Oxalobacteraceae;g__Pseudoduganella
f__Rhizobiaceae;g__Rhizobium	6.46167965056136e-07	3.12906457601049e-07	5.96572666933855e-07	9.02731011527899e-07	3.20422073952416e-06	1.81327290144552e-07	k__Bacteria;p__Pseudomonadota;c__Alphaproteobacteria;o__Hyphomicrobiales;f__Rhizobiaceae;g__Rhizobium
f__Unclassified;g__Iapetusvirus	0	2.86881246648866e-08	0	0	2.3742672884656e-07	0	k__Viruses;p__Uroviricota;c__Caudoviricetes;o__Unclassified;f__Unclassified;g__Iapetusvirus
f__Gemellaceae;g__Gemella	6.9563290224438e-07	5.79057650333895e-07	0	8.24744682258353e-07	3.2029934920304e-07	3.44323285573471e-08	k__Bacteria;p__Bacillota;c__Bacilli;o__Bacillales;f__Gemellaceae;g__Gemella
f__Demerecviridae;g__Novosibvirus	0	7.45125806980107e-08	0	0	3.92332363761177e-07	0	k__Viruses;p__Uroviricota;c__Caudoviricetes;o__Unclassified;f__Demerecviridae;g__Novosibvirus
f__Chytriomycetaceae;g__Entophlyctis	3.61711317286705e-07	1.97675963373123e-06	3.84994931697801e-06	2.10384387338266e-06	3.26303937589025e-06	1.74730198685001e-06	k__Eukaryota;p__Chytridiomycota;c__Chytridiomycetes;o__Chytridiales;f__Chytriomycetaceae;g__Entophlyctis
f__Bacillaceae;g__Siminovitchia	0	6.86211002957122e-08	2.60987954874105e-08	0	0	2.55448756763197e-07	k__Bacteria;p__Bacillota;c__Bacilli;o__Bacillales;f__Bacillaceae;g__Siminovitchia
f__Bacillaceae;g__Psychrobacillus	0	3.22231140901976e-08	2.44837127448697e-08	0	5.36512128396492e-08	5.41883482769078e-08	k__Bacteria;p__Bacillota;c__Bacilli;o__Bacillales;f__Bacillaceae;g__Psychrobacillus
f__Lachnospiraceae;g__Agathobacter	5.10559958486561e-07	1.22743585320545e-07	1.08440915448524e-07	6.54680369870395e-07	3.14059656275217e-08	3.10210312420453e-08	k__Bacteria;p__Bacillota;c__Clostridia;o__Lachnospirales;f__Lachnospiraceae;g__Agathobacter
f__Cerasicoccaceae;g__Cerasicoccus	8.3520019470426e-09	4.03264654948305e-08	2.52451590481968e-06	0	0	1.72035693975812e-07	k__Bacteria;p__Verrucomicrobiota;c__Opitutae;o__Puniceicoccales;f__Cerasicoccaceae;g__Cerasicoccus
f__Neocallimastigaceae;g__Neocallimastix	4.38924443102486e-07	2.39333644462979e-06	4.13781014093719e-06	2.82050949569159e-06	3.8116751865803e-06	1.64673821646564e-06	k__Eukaryota;p__Chytridiomycota;c__Neocallimastigomycetes;o__Neocallimastigales;f__Neocallimastigaceae;g__Neocallimastix
f__Paenibacillaceae;g__Aneurinibacillus	0	1.24889968303013e-06	2.63765610251627e-06	3.50041451629936e-07	1.03945208122336e-06	2.66666852208905e-07	k__Bacteria;p__Bacillota;c__Bacilli;o__Bacillales;f__Paenibacillaceae;g__Aneurinibacillus
f__Bifidobacteriaceae;g__Gardnerella	1.00183225056732e-06	1.82663195796934e-06	6.82102196719002e-09	9.89912895569192e-08	1.3600032340134e-07	1.35739391528875e-07	k__Bacteria;p__Actinomycetota;c__Actinomycetes;o__Bifidobacteriales;f__Bifidobacteriaceae;g__Gardnerella
f__Flavobacteriaceae;g__Nonlabens	2.61176207355976e-08	3.41845620982024e-07	4.0424753945537e-07	1.70768651124627e-07	4.31553523632602e-07	3.68459251938919e-06	k__Bacteria;p__Bacteroidota;c__Flavobacteriia;o__Flavobacteriales;f__Flavobacteriaceae;g__Nonlabens
f__Lachnospiraceae;g__Acetatifactor	1.16897394747318e-06	5.10169593639481e-07	0	1.84957563069016e-07	1.15584666091671e-07	1.50484546601747e-07	k__Bacteria;p__Bacillota;c__Clostridia;o__Lachnospirales;f__Lachnospiraceae;g__Acetatifactor
f__Propionibacteriaceae;g__Enemella	1.29084570432032e-08	1.29991616749441e-08	4.19318380055135e-08	4.77520715524618e-06	1.81241448854251e-08	3.42719589983697e-07	k__Bacteria;p__Actinomycetota;c__Actinomycetes;o__Propionibacteriales;f__Propionibacteriaceae;g__Enemella
f__Flavobacteriaceae;g__Halomarinibacterium	1.23772028390535e-07	2.47130342445258e-06	0	0	0	1.18042811919475e-08	k__Bacteria;p__Bacteroidota;c__Flavobacteriia;o__Flavobacteriales;f__Flavobacteriaceae;g__Halomarinibacterium
f__Comamonadaceae;g__Acidovorax	1.10001124478036e-06	3.79163166367885e-07	5.88766143664122e-07	7.9593095154599e-07	2.26803889820136e-07	7.18257596783453e-07	k__Bacteria;p__Pseudomonadota;c__Betaproteobacteria;o__Burkholderiales;f__Comamonadaceae;g__Acidovorax
f__Anaplasmataceae;g__Wolbachia	2.57633399363082e-07	1.11625086317084e-06	4.10996609207697e-06	8.82083184687418e-07	1.50160240191671e-06	7.30630670253847e-07	k__Bacteria;p__Pseudomonadota;c__Alphaproteobacteria;o__Rickettsiales;f__Anaplasmataceae;g__Wolbachia
f__Pucciniaceae;g__Puccinia	3.15031688321536e-07	1.71585391439512e-06	4.40314833682212e-06	3.652870169696e-06	3.15556653903022e-06	1.67473568063898e-06	k__Eukaryota;p__Basidiomycota;c__Pucciniomycetes;o__Pucciniales;f__Pucciniaceae;g__Puccinia
f__Roseobacteraceae;g__Ruegeria	2.56120658690742e-07	4.74529705465801e-07	2.22149892492919e-08	3.1479208753297e-08	4.26889276845629e-07	8.26782714648584e-07	k__Bacteria;p__Pseudomonadota;c__Alphaproteobacteria;o__Rhodobacterales;f__Roseobacteraceae;g__Ruegeria
f__Propionibacteriaceae;g__Acidipropionibacterium	3.72480085464067e-08	0	1.17025104866794e-07	3.98220399556703e-06	3.30289417864047e-07	3.89717198898931e-07	k__Bacteria;p__Actinomycetota;c__Actinomycetes;o__Propionibacteriales;f__Propionibacteriaceae;g__Acidipropionibacterium
f__Erysipelotrichaceae;g__Massilimicrobiota	1.1906272381512e-07	1.19075336711096e-06	2.41191311755642e-06	0	4.96646296624765e-07	1.42581090194921e-07	k__Bacteria;p__Bacillota;c__Erysipelotrichia;o__Erysipelotrichales;f__Erysipelotrichaceae;g__Massilimicrobiota
f__Oscillatoriaceae;g__Okeania	4.3442436145668e-07	2.43132944326497e-06	3.16914394913859e-06	2.87431930564507e-06	4.62525305474466e-06	2.06720398608907e-06	k__Bacteria;p__Cyanobacteriota;c__Cyanophyceae;o__Oscillatoriales;f__Oscillatoriaceae;g__Okeania
f__Bacillaceae;g__Alkalihalobacillus	0	8.53109662638988e-09	8.13919492902368e-09	0	3.75269871208142e-09	2.16547892102969e-08	k__Bacteria;p__Bacillota;c__Bacilli;o__Bacillales;f__Bacillaceae;g__Alkalihalobacillus
f__Blastocladiaceae;g__Allomyces	4.60164660838176e-07	1.28287420595053e-06	3.47547341481215e-06	2.49801926901955e-06	3.05594592468276e-06	1.28255625077855e-06	k__Eukaryota;p__Blastocladiomycota;c__Blastocladiomycetes;o__Blastocladiales;f__Blastocladiaceae;g__Allomyces
f__Demerecviridae;g__Vipunavirus	2.30508161804927e-07	4.50192432259707e-08	0	4.33537928674332e-07	3.67946042209393e-07	0	k__Viruses;p__Uroviricota;c__Caudoviricetes;o__Unclassified;f__Demerecviridae;g__Vipunavirus
f__Rhodocytophagaceae;g__Xanthocytophaga	0	0	0	0	0	7.99985969242685e-08	k__Bacteria;p__Bacteroidota;c__Cytophagia;o__Cytophagales;f__Rhodocytophagaceae;g__Xanthocytophaga
f__Ackermannviridae;g__Tedavirus	0	1.49734804808302e-08	0	0	2.75356141375874e-07	0	k__Viruses;p__Uroviricota;c__Caudoviricetes;o__Unclassified;f__Ackermannviridae;g__Tedavirus
f__Lactobacillaceae;g__Dellaglioa	1.92534785581594e-07	4.06540000284338e-07	0	0	2.60832748471341e-06	6.32106710053131e-07	k__Bacteria;p__Bacillota;c__Bacilli;o__Lactobacillales;f__Lactobacillaceae;g__Dellaglioa
f__Sigmoideomycetaceae;g__Thamnocephalis	6.36681009903108e-07	2.26995573538093e-06	3.46244978200705e-06	2.345453171662e-06	3.27978552635142e-06	1.31053860641576e-06	k__Eukaryota;p__Zoopagomycota;c__Zoopagomycetes;o__Zoopagales;f__Sigmoideomycetaceae;g__Thamnocephalis
f__Burkholderiaceae;g__Pandoraea	2.05514659010285e-08	4.92454912017504e-08	2.35005121324585e-06	1.10199872453815e-08	1.30293849078472e-08	3.37711885083868e-08	k__Bacteria;p__Pseudomonadota;c__Betaproteobacteria;o__Burkholderiales;f__Burkholderiaceae;g__Pandoraea
f__Comamonadaceae;g__Limnohabitans	3.54514345560797e-07	8.79476118940203e-08	7.45651266728591e-07	6.68534989222213e-08	2.72586528746635e-06	1.60591895468996e-07	k__Bacteria;p__Pseudomonadota;c__Betaproteobacteria;o__Burkholderiales;f__Comamonadaceae;g__Limnohabitans
f__Nocardioidaceae;g__Propionicicella	2.45846648730766e-08	0	0	4.20208802832825e-06	0	1.92677741904473e-07	k__Bacteria;p__Actinomycetota;c__Actinomycetes;o__Propionibacteriales;f__Nocardioidaceae;g__Propionicicella
f__Spirosomataceae;g__Aquirufa	5.34026733924035e-08	2.37853659438147e-07	5.1863788121686e-08	0	3.0011799552099e-07	1.57991670299882e-07	k__Bacteria;p__Bacteroidota;c__Cytophagia;o__Cytophagales;f__Spirosomataceae;g__Aquirufa
f__Rhizobiaceae;g__Ciceribacter	4.77596142608009e-07	1.52455800975146e-06	2.83298769003298e-06	1.95115570322359e-06	2.95180134268762e-06	1.22601819557352e-06	k__Bacteria;p__Pseudomonadota;c__Alphaproteobacteria;o__Hyphomicrobiales;f__Rhizobiaceae;g__Ciceribacter
f__Gigasporaceae;g__Gigaspora	3.62044090630907e-07	1.48018738626455e-06	4.74254600307898e-06	1.78851492771029e-06	2.42208070627007e-06	7.79243637787791e-07	k__Eukaryota;p__Mucoromycota;c__Glomeromycetes;o__Diversisporales;f__Gigasporaceae;g__Gigaspora
f__Lachnospiraceae;g__Velocimicrobium	7.40703255406495e-08	0	0	0	0	0	k__Bacteria;p__Bacillota;c__Clostridia;o__Lachnospirales;f__Lachnospiraceae;g__Velocimicrobium
f__Coelomomycetaceae;g__Coelomomyces	4.28054167388796e-07	1.64725474845509e-06	3.42421323041178e-06	2.67976290680734e-06	3.84529557657104e-06	1.23177896781016e-06	k__Eukaryota;p__Blastocladiomycota;c__Blastocladiomycetes;o__Blastocladiales;f__Coelomomycetaceae;g__Coelomomyces
f__Spizellomycetaceae;g__Spizellomyces	5.18104930905713e-07	1.27440923430315e-06	3.82236553822595e-06	2.37400216557715e-06	3.09451493211077e-06	1.67325063942342e-06	k__Eukaryota;p__Chytridiomycota;c__Chytridiomycetes;o__Spizellomycetales;f__Spizellomycetaceae;g__Spizellomyces
f__Bacillaceae;g__Geobacillus	2.75921472440817e-08	1.69763956287675e-08	0	2.26689493213785e-06	4.98635247022568e-08	0	k__Bacteria;p__Bacillota;c__Bacilli;o__Bacillales;f__Bacillaceae;g__Geobacillus
f__Schitoviridae;g__Pariacacavirus	8.95112787655912e-08	9.59266375197005e-08	3.54458831828595e-08	7.77441846657532e-08	2.47888830454292e-06	5.84571433987403e-08	k__Viruses;p__Uroviricota;c__Caudoviricetes;o__Unclassified;f__Schitoviridae;g__Pariacacavirus
f__Desulfosarcinaceae;g__Desulfosarcina	5.09129490993235e-07	1.37409415941377e-07	3.73334396646971e-07	1.45980717575918e-07	2.03433890524212e-07	4.47823714112402e-08	k__Bacteria;p__Thermodesulfobacteriota;c__Desulfobacteria;o__Desulfobacterales;f__Desulfosarcinaceae;g__Desulfosarcina
f__Clostridiaceae;g__Youngiibacter	5.3178695271584e-07	4.8375860056651e-08	0	9.99182088426605e-08	0	0	k__Bacteria;p__Bacillota;c__Clostridia;o__Eubacteriales;f__Clostridiaceae;g__Youngiibacter
f__Verrucomicrobiaceae;g__Luteolibacter	0	0	2.25417655099952e-06	0	0	2.22440760077774e-08	k__Bacteria;p__Verrucomicrobiota;c__Verrucomicrobiae;o__Verrucomicrobiales;f__Verrucomicrobiaceae;g__Luteolibacter
f__Candidatus Mcinerneyibacteriaceae;g__Candidatus Mcinerneyibacterium	0	2.24324068181695e-08	0	0	0	0	k__Bacteria;p__Candidatus Mcinerneyibacteriota;c__Candidatus Mcinerneyibacteria;o__Candidatus Mcinerneyibacteriales;f__Candidatus Mcinerneyibacteriaceae;g__Candidatus Mcinerneyibacterium
f__Staphylococcaceae;g__Nosocomiicoccus	1.75167921051349e-07	1.40002088467225e-07	1.86201932825676e-07	5.70788629704451e-07	1.21151999022417e-06	6.92489140972383e-08	k__Bacteria;p__Bacillota;c__Bacilli;o__Bacillales;f__Staphylococcaceae;g__Nosocomiicoccus
f__Lachnospiraceae;g__Sporanaerobium	3.95359386288921e-07	2.38953541965673e-06	0	0	0	0	k__Bacteria;p__Bacillota;c__Clostridia;o__Lachnospirales;f__Lachnospiraceae;g__Sporanaerobium
f__Unclassified;g__Cucumispora	3.3663143214597e-08	9.11977263335483e-07	4.75055193952794e-06	1.26671712774658e-07	8.61464689745935e-07	1.89154474406815e-07	k__Eukaryota;p__Microsporidia;c__Unclassified;o__Unclassified;f__Unclassified;g__Cucumispora
f__Cytophagaceae;g__Nephrothrix	2.72070003425603e-07	1.35337357356788e-06	4.52497543029912e-06	1.42478533009007e-06	2.42024103446455e-06	8.23635527637715e-07	k__Bacteria;p__Bacteroidota;c__Cytophagia;o__Cytophagales;f__Cytophagaceae;g__Nephrothrix
f__Poxviridae;g__Orthopoxvirus	2.89933012730246e-07	1.36335892125986e-06	2.80509341051999e-06	2.22274507464566e-06	2.71586716538759e-06	7.78961843922464e-07	k__Viruses;p__Nucleocytoviricota;c__Pokkesviricetes;o__Chitovirales;f__Poxviridae;g__Orthopoxvirus
f__Powellomycetaceae;g__Geranomyces	3.92804646093187e-07	1.84569971891096e-06	3.64138189439934e-06	2.69887038484556e-06	3.67378825573146e-06	1.15807148164797e-06	k__Eukaryota;p__Chytridiomycota;c__Chytridiomycetes;o__Spizellomycetales;f__Powellomycetaceae;g__Geranomyces
f__Thermohalobacteraceae;g__Sporosalibacterium	1.92917036690515e-07	3.67920168477407e-07	1.33289935360352e-08	7.95898692854705e-09	6.43414262425597e-08	5.77767644565882e-08	k__Bacteria;p__Bacillota;c__Tissierellia;o__Tissierellales;f__Thermohalobacteraceae;g__Sporosalibacterium
f__Peptococcaceae;g__Desulfolucanica	2.4810683049085e-07	9.33252089211923e-07	0	6.38848448188085e-08	6.1081457526579e-07	3.20505817636037e-07	k__Bacteria;p__Bacillota;c__Clostridia;o__Eubacteriales;f__Peptococcaceae;g__Desulfolucanica
f__Kickxellaceae;g__Linderina	4.1358167918208e-07	1.36031994561008e-06	2.01929867762228e-06	2.46761887033617e-06	2.16679941053894e-06	6.86930195476038e-07	k__Eukaryota;p__Zoopagomycota;c__Kickxellomycetes;o__Kickxellales;f__Kickxellaceae;g__Linderina
f__Alteromonadaceae;g__Alishewanella	8.51293813536143e-07	6.60939065690348e-07	1.43903153450788e-07	6.4697641194439e-07	2.00322530045115e-07	1.58020588567421e-06	k__Bacteria;p__Pseudomonadota;c__Gammaproteobacteria;o__Alteromonadales;f__Alteromonadaceae;g__Alishewanella
f__Mucoraceae;g__Apophysomyces	2.81983307088427e-07	2.08440830444814e-06	5.00002534987191e-06	2.02640440223896e-06	3.47733366833389e-06	1.30476997126826e-06	k__Eukaryota;p__Mucoromycota;c__Mucoromycetes;o__Mucorales;f__Mucoraceae;g__Apophysomyces
f__Aeromonadaceae;g__Tolumonas	4.30203893543618e-07	1.25500575961742e-06	3.21343797220523e-08	3.01320830444814e-07	2.34354752246275e-07	4.57592062416391e-07	k__Bacteria;p__Pseudomonadota;c__Gammaproteobacteria;o__Aeromonadales;f__Aeromonadaceae;g__Tolumonas
f__Coronaviridae;g__Alphapironavirus	2.16655884387914e-07	1.40849502779749e-06	4.31279988551985e-06	3.76387364803751e-07	1.03048927907972e-06	4.70577914877139e-07	k__Viruses;p__Pisuviricota;c__Pisoniviricetes;o__Nidovirales;f__Coronaviridae;g__Alphapironavirus
f__Thermotaleaceae;g__Marinisporobacter	8.36106063047352e-08	2.11566209265107e-07	2.3534047465595e-07	4.72509447760223e-07	8.82103544281003e-07	1.52858100753362e-06	k__Bacteria;p__Bacillota;c__Clostridia;o__Peptostreptococcales;f__Thermotaleaceae;g__Marinisporobacter
f__Lachnospiraceae;g__Kineothrix	2.7137834795195e-07	0	0	0	0	0	k__Bacteria;p__Bacillota;c__Clostridia;o__Lachnospirales;f__Lachnospiraceae;g__Kineothrix
f__Geodermatophilaceae;g__Geodermatophilus	2.17393236714616e-06	0	0	2.33953064364787e-06	0	0	k__Bacteria;p__Actinomycetota;c__Actinomycetes;o__Geodermatophilales;f__Geodermatophilaceae;g__Geodermatophilus
f__Lachnospiraceae;g__Jingyaoa	2.26546262639529e-07	2.29520504200088e-08	0	0	0	0	k__Bacteria;p__Bacillota;c__Clostridia;o__Lachnospirales;f__Lachnospiraceae;g__Jingyaoa
f__Paenibacillaceae;g__Gorillibacterium	1.57224747615617e-07	0	0	0	0	0	k__Bacteria;p__Bacillota;c__Bacilli;o__Bacillales;f__Paenibacillaceae;g__Gorillibacterium
f__Oscillospiraceae;g__Ructibacterium	1.84516825264435e-07	0	0	0	0	0	k__Bacteria;p__Bacillota;c__Clostridia;o__Eubacteriales;f__Oscillospiraceae;g__Ructibacterium
f__Eubacteriaceae;g__Gallibacter	2.10266429898342e-07	0	0	0	0	0	k__Bacteria;p__Bacillota;c__Clostridia;o__Eubacteriales;f__Eubacteriaceae;g__Gallibacter
f__Poxviridae;g__Capripoxvirus	3.30498780390383e-07	1.58887147975238e-06	4.22903627341732e-06	2.06706993078385e-06	2.47398257261467e-06	9.57939961966326e-07	k__Viruses;p__Nucleocytoviricota;c__Pokkesviricetes;o__Chitovirales;f__Poxviridae;g__Capripoxvirus
f__Chromatiaceae;g__Marichromatium	8.35542811919475e-08	0	9.69134424471538e-08	2.12849515656226e-06	1.70893901816518e-07	0	k__Bacteria;p__Pseudomonadota;c__Gammaproteobacteria;o__Chromatiales;f__Chromatiaceae;g__Marichromatium
f__Actinomycetaceae;g__Varibaculum	1.66183422787168e-08	1.90307017341948e-08	2.06767187335828e-06	0	2.81803227243433e-07	1.98595495548069e-06	k__Bacteria;p__Actinomycetota;c__Actinomycetes;o__Actinomycetales;f__Actinomycetaceae;g__Varibaculum
f__Lachnospiraceae;g__Pseudobutyrivibrio	2.82837551316353e-07	1.46046932866296e-07	7.39102376800135e-09	4.799389098457e-08	1.13100881111249e-07	6.8608089975574e-09	k__Bacteria;p__Bacillota;c__Clostridia;o__Lachnospirales;f__Lachnospiraceae;g__Pseudobutyrivibrio
f__Erysipelotrichaceae;g__Beduini	1.92621694495746e-07	0	0	0	0	0	k__Bacteria;p__Bacillota;c__Erysipelotrichia;o__Erysipelotrichales;f__Erysipelotrichaceae;g__Beduini
f__Comamonadaceae;g__Polaromonas	3.64438160071816e-07	2.14969439622723e-07	3.2385262234685e-07	2.66482587170099e-07	2.03285415730155e-07	1.47669970672502e-06	k__Bacteria;p__Pseudomonadota;c__Betaproteobacteria;o__Burkholderiales;f__Comamonadaceae;g__Polaromonas
f__Unclassified;g__Ashduovirus	0	1.03621888658409e-07	2.09100722355515e-07	0	0	2.04220129854743e-06	k__Viruses;p__Uroviricota;c__Caudoviricetes;o__Unclassified;f__Unclassified;g__Ashduovirus
f__Clostridiaceae;g__Fonticella	5.88780486313835e-07	2.79692854231771e-07	1.40476340656633e-07	1.11055631461934e-07	6.74997241238309e-08	2.59310128683539e-07	k__Bacteria;p__Bacillota;c__Clostridia;o__Eubacteriales;f__Clostridiaceae;g__Fonticella
f__Mortierellaceae;g__Mortierella	2.40590375882126e-07	1.88912110699798e-06	3.05887964196351e-06	2.02848669051501e-06	3.62520957496791e-06	1.11098393757548e-06	k__Eukaryota;p__Mucoromycota;c__Mortierellomycetes;o__Mortierellales;f__Mortierellaceae;g__Mortierella
f__Alcanivoracaceae;g__Alloalcanivorax	9.81360087928335e-07	3.66802931463558e-07	2.90445297648385e-07	3.29337389784932e-07	2.56094806622652e-08	1.93375435850497e-07	k__Bacteria;p__Pseudomonadota;c__Gammaproteobacteria;o__Oceanospirillales;f__Alcanivoracaceae;g__Alloalcanivorax
f__Nevskiaceae;g__Stenotrophobium	0	1.06984251024973e-08	2.56622182271893e-07	0	0	9.5764309273772e-08	k__Bacteria;p__Pseudomonadota;c__Gammaproteobacteria;o__Nevskiales;f__Nevskiaceae;g__Stenotrophobium
f__Cellvibrionaceae;g__Cellvibrio	9.96586963818587e-07	1.03797652229486e-06	2.86184406463423e-07	1.51205631502554e-06	1.58319226097953e-06	7.60611028750696e-07	k__Bacteria;p__Pseudomonadota;c__Gammaproteobacteria;o__Cellvibrionales;f__Cellvibrionaceae;g__Cellvibrio
f__Unclassified;g__Sasquatchvirus	7.7831370877767e-08	7.03365797583393e-08	0	3.88243264559492e-08	2.01887439368172e-06	0	k__Viruses;p__Uroviricota;c__Caudoviricetes;o__Unclassified;f__Unclassified;g__Sasquatchvirus
f__Roseobacteraceae;g__Sulfitobacter	1.22183266130124e-07	1.27737274675177e-06	3.81095751012787e-06	1.29929441836503e-06	2.23501808847264e-06	5.1988610058005e-07	k__Bacteria;p__Pseudomonadota;c__Alphaproteobacteria;o__Rhodobacterales;f__Roseobacteraceae;g__Sulfitobacter
f__Clostridiaceae;g__Anaeromonas	4.71160756868809e-07	1.11461183376751e-07	0	1.13991985739741e-06	2.47147430661995e-07	7.75920886161644e-08	k__Bacteria;p__Bacillota;c__Clostridia;o__Eubacteriales;f__Clostridiaceae;g__Anaeromonas
f__Unclassified;g__Paramicrosporidium	4.1872768239646e-07	1.90655020248972e-06	3.31060724691154e-06	1.84298305206376e-06	3.33321393523308e-06	1.27509663945591e-06	k__Eukaryota;p__Cryptomycota;c__Unclassified;o__Unclassified;f__Unclassified;g__Paramicrosporidium
f__Caldicoprobacteraceae;g__Caldicoprobacter	1.71440115170684e-07	3.10395263730849e-07	0	0	8.63562201105942e-09	0	k__Bacteria;p__Bacillota;c__Clostridia;o__Eubacteriales;f__Caldicoprobacteraceae;g__Caldicoprobacter
f__Coraliomargaritaceae;g__Coraliomargarita	0	0	1.96736339458348e-06	0	0	2.57019913858935e-08	k__Bacteria;p__Verrucomicrobiota;c__Opitutae;o__Puniceicoccales;f__Coraliomargaritaceae;g__Coraliomargarita
f__Gigasporaceae;g__Racocetra	3.78372145984868e-07	1.86403640617638e-06	4.59991786276193e-06	1.10000107581551e-06	2.3224506419283e-06	6.77306346844383e-07	k__Eukaryota;p__Mucoromycota;c__Glomeromycetes;o__Diversisporales;f__Gigasporaceae;g__Racocetra
f__Erysipelotrichaceae;g__Holdemanella	4.17171228044996e-08	1.69542055714123e-08	1.0033983622772e-06	3.94523268377752e-08	0	2.18656984676856e-06	k__Bacteria;p__Bacillota;c__Erysipelotrichia;o__Erysipelotrichales;f__Erysipelotrichaceae;g__Holdemanella
f__Cellvibrionaceae;g__Teredinibacter	8.62487294802289e-07	1.89876387579276e-06	1.98393657488396e-07	1.41339132997362e-06	3.21945648129594e-07	2.38559502055362e-07	k__Bacteria;p__Pseudomonadota;c__Gammaproteobacteria;o__Cellvibrionales;f__Cellvibrionaceae;g__Teredinibacter
f__Propionibacteriaceae;g__Arachnia	2.17488371904094e-08	3.7283211225689e-08	1.38606570659503e-07	2.45870284121989e-06	3.5639766585066e-08	1.05096291784238e-06	k__Bacteria;p__Actinomycetota;c__Actinomycetes;o__Propionibacteriales;f__Propionibacteriaceae;g__Arachnia
f__Heliobacteriaceae;g__Heliomicrobium	2.15346163798006e-07	1.93852085082241e-06	0	0	1.1675239216796e-07	0	k__Bacteria;p__Bacillota;c__Clostridia;o__Eubacteriales;f__Heliobacteriaceae;g__Heliomicrobium
f__Propionibacteriaceae;g__Microlunatus	3.67491251171205e-08	0	2.16283715655956e-07	3.59909819539751e-06	1.74768540232562e-08	3.46157277376393e-07	k__Bacteria;p__Actinomycetota;c__Actinomycetes;o__Propionibacteriales;f__Propionibacteriaceae;g__Microlunatus
f__Unclassified;g__Pleeduovirus	0	3.1933789590769e-07	2.34177570827398e-07	0	0	1.93136204803698e-06	k__Viruses;p__Uroviricota;c__Caudoviricetes;o__Unclassified;f__Unclassified;g__Pleeduovirus
f__Burkholderiaceae;g__Limnobacter	4.17121684273095e-07	0	0	4.79135502385737e-07	7.74089974219965e-09	8.29772678036602e-09	k__Bacteria;p__Pseudomonadota;c__Betaproteobacteria;o__Burkholderiales;f__Burkholderiaceae;g__Limnobacter
f__Clostridiaceae;g__Hathewaya	1.36649783983882e-06	1.6271158798385e-06	3.57104672022163e-07	2.19727542664334e-08	5.85254862393642e-07	7.23200886662622e-07	k__Bacteria;p__Bacillota;c__Clostridia;o__Eubacteriales;f__Clostridiaceae;g__Hathewaya
f__Polyporaceae;g__Trametes	1.94161293117922e-07	9.64240712146404e-07	3.32276173688928e-06	3.64660439154242e-07	1.10293448878623e-06	3.20100411749414e-07	k__Eukaryota;p__Basidiomycota;c__Agaricomycetes;o__Polyporales;f__Polyporaceae;g__Trametes
f__Eubacteriaceae;g__Acetobacterium	3.8871285048121e-08	5.01228684757825e-08	1.40373383264099e-07	7.07776860522426e-08	2.8677758294564e-07	4.48591422992975e-08	k__Bacteria;p__Bacillota;c__Clostridia;o__Eubacteriales;f__Eubacteriaceae;g__Acetobacterium
f__Caminicellaceae;g__Caminicella	5.08800497186402e-08	5.2723449643629e-07	8.85610831338449e-07	8.76261819685981e-08	3.93977220752388e-07	2.36359803318909e-07	k__Bacteria;p__Bacillota;c__Clostridia;o__Peptostreptococcales;f__Caminicellaceae;g__Caminicella
f__Pseudomonadaceae;g__Azotobacter	3.09985506989314e-07	6.58502371451859e-07	3.61631152546319e-07	1.50753908640645e-07	7.90179286134025e-07	2.05646893289067e-06	k__Bacteria;p__Pseudomonadota;c__Gammaproteobacteria;o__Pseudomonadales;f__Pseudomonadaceae;g__Azotobacter
f__Chitinibacteraceae;g__Deefgea	2.28635380533094e-06	7.69833499355498e-07	6.0304035035935e-08	9.54916276220083e-07	1.48630749259366e-07	5.19896991358813e-07	k__Bacteria;p__Pseudomonadota;c__Betaproteobacteria;o__Neisseriales;f__Chitinibacteraceae;g__Deefgea
f__Actinomycetaceae;g__Scrofimicrobium	0	7.9599804747372e-07	1.58629402306663e-07	0	2.39553769111618e-08	2.14773591230726e-06	k__Bacteria;p__Actinomycetota;c__Actinomycetes;o__Actinomycetales;f__Actinomycetaceae;g__Scrofimicrobium
f__Lachnospiraceae;g__Anaerobium	2.18199056198853e-07	3.46812232247793e-08	8.74032363828877e-08	0	1.54322065286857e-07	1.11463376372273e-07	k__Bacteria;p__Bacillota;c__Clostridia;o__Lachnospirales;f__Lachnospiraceae;g__Anaerobium
f__Geobacteraceae;g__Geotalea	5.13611567707797e-08	3.96246118913123e-07	4.35755249094178e-07	3.32270908617627e-06	4.5677023631248e-07	7.80349886738446e-07	k__Bacteria;p__Thermodesulfobacteriota;c__Desulfuromonadia;o__Geobacterales;f__Geobacteraceae;g__Geotalea
f__Bacillaceae;g__Peribacillus	1.75168694994015e-07	3.1425578967607e-08	2.20856180844783e-07	2.62087876884082e-07	1.13817870276594e-07	1.47895985883264e-07	k__Bacteria;p__Bacillota;c__Bacilli;o__Bacillales;f__Bacillaceae;g__Peribacillus
f__Eubacteriales Family XIII. Incertae Sedis;g__Hominibacterium	1.57129663018106e-07	0	0	0	0	0	k__Bacteria;p__Bacillota;c__Clostridia;o__Eubacteriales;f__Eubacteriales Family XIII. Incertae Sedis;g__Hominibacterium
f__Blastocladiaceae;g__Blastocladiella	2.90134048129052e-07	9.78118829039368e-07	2.78640872547241e-06	1.31565246318492e-06	2.49988960119476e-06	8.85936434136341e-07	k__Eukaryota;p__Blastocladiomycota;c__Blastocladiomycetes;o__Blastocladiales;f__Blastocladiaceae;g__Blastocladiella
f__Chromatiaceae;g__Thiocapsa	1.12400663131841e-06	1.43207843887261e-06	1.99066415139813e-07	2.16338480650079e-06	8.48771359246962e-08	9.39143180611896e-07	k__Bacteria;p__Pseudomonadota;c__Gammaproteobacteria;o__Chromatiales;f__Chromatiaceae;g__Thiocapsa
f__Clostridiaceae;g__Mordavella	3.29377336992726e-07	0	0	0	0	0	k__Bacteria;p__Bacillota;c__Clostridia;o__Eubacteriales;f__Clostridiaceae;g__Mordavella
f__Erwiniaceae;g__Rosenbergiella	0	1.55311971807148e-07	0	0	2.01425864985187e-06	0	k__Bacteria;p__Pseudomonadota;c__Gammaproteobacteria;o__Enterobacterales;f__Erwiniaceae;g__Rosenbergiella
f__Chytriomycetaceae;g__Physocladia	2.85204590850254e-07	1.18357832276767e-06	2.26541319073977e-06	1.31568066463477e-06	2.36116175699608e-06	8.60368059361782e-07	k__Eukaryota;p__Chytridiomycota;c__Chytridiomycetes;o__Chytridiales;f__Chytriomycetaceae;g__Physocladia
f__Oscillospiraceae;g__Neobittarella	1.0708802453707e-07	0	0	0	0	0	k__Bacteria;p__Bacillota;c__Clostridia;o__Eubacteriales;f__Oscillospiraceae;g__Neobittarella
f__Paracoccaceae;g__Thalassobium	1.84935701463396e-06	0	0	0	9.66969532438975e-09	9.89707372223636e-08	k__Bacteria;p__Pseudomonadota;c__Alphaproteobacteria;o__Rhodobacterales;f__Paracoccaceae;g__Thalassobium
f__Streptomycetaceae;g__Kitasatospora	1.79054463845667e-07	1.10451499899804e-06	2.2655546642367e-06	1.40867797181256e-06	1.9789536492832e-06	7.08300207973397e-07	k__Bacteria;p__Actinomycetota;c__Actinomycetes;o__Kitasatosporales;f__Streptomycetaceae;g__Kitasatospora
f__Halobacteroidaceae;g__Natroniella	2.03848708019432e-07	4.57958443638668e-07	0	4.72450646938079e-08	3.83893177091514e-07	0	k__Bacteria;p__Bacillota;c__Clostridia;o__Halanaerobiales;f__Halobacteroidaceae;g__Natroniella
f__Desulfuromonadaceae;g__Desulfuromonas	0	0	5.0630980927648e-08	0	0	1.82487365379199e-06	k__Bacteria;p__Thermodesulfobacteriota;c__Desulfuromonadia;o__Desulfuromonadales;f__Desulfuromonadaceae;g__Desulfuromonas
f__Lachnospiraceae;g__Catonella	2.21972114775318e-07	2.53611936400219e-07	0	0	0	0	k__Bacteria;p__Bacillota;c__Clostridia;o__Lachnospirales;f__Lachnospiraceae;g__Catonella
f__Oxalobacteraceae;g__Herminiimonas	1.21826193274444e-08	7.73768418373149e-08	1.94847475831217e-06	0	0	1.79833762165631e-07	k__Bacteria;p__Pseudomonadota;c__Betaproteobacteria;o__Burkholderiales;f__Oxalobacteraceae;g__Herminiimonas
f__Poxviridae;g__Suipoxvirus	8.51146736334145e-08	9.51702617066275e-07	3.61815516697448e-06	1.78893914002459e-07	6.80816223549737e-07	1.45985968836486e-07	k__Viruses;p__Nucleocytoviricota;c__Pokkesviricetes;o__Chitovirales;f__Poxviridae;g__Suipoxvirus
f__Autographiviridae;g__Cronosvirus	0	0	0	0	0	0	k__Viruses;p__Uroviricota;c__Caudoviricetes;o__Unclassified;f__Autographiviridae;g__Cronosvirus
f__Paenibacillaceae;g__Longirhabdus	0	0	5.44592881920937e-08	0	0	1.06725608484665e-08	k__Bacteria;p__Bacillota;c__Bacilli;o__Bacillales;f__Paenibacillaceae;g__Longirhabdus
f__Ferrimonadaceae;g__Paraferrimonas	2.09037766939812e-08	5.2548498353544e-08	4.77652714960003e-07	2.2080883284409e-07	3.64893298477028e-07	3.02106192692227e-07	k__Bacteria;p__Pseudomonadota;c__Gammaproteobacteria;o__Alteromonadales;f__Ferrimonadaceae;g__Paraferrimonas
f__Herelleviridae;g__Bequatrovirus	0	0	3.73715146854132e-08	0	4.0994060504552e-08	1.91957490630365e-07	k__Viruses;p__Uroviricota;c__Caudoviricetes;o__Unclassified;f__Herelleviridae;g__Bequatrovirus
f__Ustilaginaceae;g__Ustilago	1.13662016353533e-07	8.79671598836108e-07	3.48165549078201e-06	8.91983511067542e-08	4.37255486855431e-07	1.35046431888712e-07	k__Eukaryota;p__Basidiomycota;c__Ustilaginomycetes;o__Ustilaginales;f__Ustilaginaceae;g__Ustilago
f__Chromatiaceae;g__Arsukibacterium	2.58846159939124e-08	9.82060540703751e-07	6.22374186926922e-09	3.45135732429227e-08	1.9804726572528e-06	1.89821969085621e-07	k__Bacteria;p__Pseudomonadota;c__Gammaproteobacteria;o__Chromatiales;f__Chromatiaceae;g__Arsukibacterium
f__Propionibacteriaceae;g__Aestuariimicrobium	3.2880032116725e-08	0	2.22914077876288e-07	3.32406825196735e-06	4.17029070239765e-08	8.99943330092777e-07	k__Bacteria;p__Actinomycetota;c__Actinomycetes;o__Propionibacteriales;f__Propionibacteriaceae;g__Aestuariimicrobium
f__Lachnospiraceae;g__Catenibacillus	1.97252497440952e-07	9.11429248425305e-09	0	0	0	0	k__Bacteria;p__Bacillota;c__Clostridia;o__Lachnospirales;f__Lachnospiraceae;g__Catenibacillus
f__Actinomycetaceae;g__Nanchangia	0	1.8916555142738e-08	1.78823690952345e-06	0	8.69017810430082e-08	1.7763284624321e-06	k__Bacteria;p__Actinomycetota;c__Actinomycetes;o__Actinomycetales;f__Actinomycetaceae;g__Nanchangia
f__Peptoniphilaceae;g__Miniphocaeibacter	2.05540213951278e-06	1.68963635797421e-08	2.64828680966643e-07	0	2.56966102705821e-07	2.62576072295127e-07	k__Bacteria;p__Bacillota;c__Tissierellia;o__Tissierellales;f__Peptoniphilaceae;g__Miniphocaeibacter
f__Unclassified;g__Natranaerovirga	1.28845966995055e-08	2.8099536710825e-07	0	2.9351086038161e-08	0	3.27530641752285e-07	k__Bacteria;p__Bacillota;c__Clostridia;o__Eubacteriales;f__Unclassified;g__Natranaerovirga
f__Chytridiaceae;g__Irineochytrium	2.7378875420415e-07	1.15018899467339e-06	2.64114921407449e-06	1.94912916853969e-06	2.3723343485125e-06	1.00435241301946e-06	k__Eukaryota;p__Chytridiomycota;c__Chytridiomycetes;o__Chytridiales;f__Chytridiaceae;g__Irineochytrium
f__Lachnospiraceae;g__Mobilisporobacter	3.42749554806947e-07	5.54669991239662e-07	1.49469119470968e-08	0	1.40088768488781e-08	7.20567411949805e-08	k__Bacteria;p__Bacillota;c__Clostridia;o__Lachnospirales;f__Lachnospiraceae;g__Mobilisporobacter
f__Pseudobdellovibrionaceae;g__Micavibrio	4.48449824116248e-07	1.90068261228668e-06	2.98226199408034e-06	1.94952314326876e-06	2.27590260068295e-06	9.89524791755804e-07	k__Bacteria;p__Bdellovibrionota;c__Bdellovibrionia;o__Bdellovibrionales;f__Pseudobdellovibrionaceae;g__Micavibrio
f__Comamonadaceae;g__Delftia	0	1.93590476551541e-08	1.77762017639827e-06	0	0	1.96482654395875e-07	k__Bacteria;p__Pseudomonadota;c__Betaproteobacteria;o__Burkholderiales;f__Comamonadaceae;g__Delftia
f__Desulfitobacteriaceae;g__Dehalobacter	0	2.03091849500918e-08	0	0	1.61574775643282e-08	0	k__Bacteria;p__Bacillota;c__Clostridia;o__Eubacteriales;f__Desulfitobacteriaceae;g__Dehalobacter
f__Dethiobacteraceae;g__Dethiobacter	0	9.17327685442946e-07	1.69145526263411e-06	0	5.86008570169356e-07	8.1115017412356e-08	k__Bacteria;p__Bacillota;c__Dethiobacteria;o__Dethiobacterales;f__Dethiobacteraceae;g__Dethiobacter
f__Glycomycetaceae;g__Glycomyces	4.19971006734763e-07	4.10678366907858e-07	0	9.63443301388113e-07	1.79756926536376e-06	0	k__Bacteria;p__Actinomycetota;c__Actinomycetes;o__Glycomycetales;f__Glycomycetaceae;g__Glycomyces
f__Catenariaceae;g__Catenaria	3.83689451104588e-07	8.90653026175401e-07	2.13958651632374e-06	1.1516430148154e-06	1.84346698808215e-06	6.59728194273691e-07	k__Eukaryota;p__Blastocladiomycota;c__Blastocladiomycetes;o__Blastocladiales;f__Catenariaceae;g__Catenaria
f__Mycoplasmataceae;g__Mycoplasma	1.0143862774116e-07	1.11212103354383e-06	2.27040633479384e-07	2.47136763495253e-08	2.17482049228494e-07	4.23560830187555e-07	k__Bacteria;p__Mycoplasmatota;c__Mollicutes;o__Mycoplasmatales;f__Mycoplasmataceae;g__Mycoplasma
f__Erysipelotrichaceae;g__Erysipelothrix	0	9.41917254751165e-09	0	0	1.97223846262165e-08	0	k__Bacteria;p__Bacillota;c__Erysipelotrichia;o__Erysipelotrichales;f__Erysipelotrichaceae;g__Erysipelothrix
f__Orthoherpesviridae;g__Cytomegalovirus	3.02295965641062e-07	1.3328163552933e-06	2.59737270606427e-06	1.71470811103017e-06	2.84293870965777e-06	1.11009503856173e-06	k__Viruses;p__Peploviricota;c__Herviviricetes;o__Herpesvirales;f__Orthoherpesviridae;g__Cytomegalovirus
f__Chytridiaceae;g__Zopfochytrium	2.86876233081852e-07	9.71650908191119e-07	2.46073989318346e-06	1.37451995928542e-06	2.35976191575182e-06	5.95027351141959e-07	k__Eukaryota;p__Chytridiomycota;c__Chytridiomycetes;o__Chytridiales;f__Chytridiaceae;g__Zopfochytrium
f__Peduoviridae;g__Irrigatiovirus	2.8405786485385e-06	7.69859801423317e-08	0	8.67957083619929e-07	3.79973224711465e-07	1.23130138608311e-07	k__Viruses;p__Uroviricota;c__Caudoviricetes;o__Unclassified;f__Peduoviridae;g__Irrigatiovirus
f__Desulfobacteraceae;g__Desulfobacula	9.07522023448459e-07	2.02261561344028e-07	1.78961538800037e-07	2.45078989386045e-06	1.53128853465411e-08	9.39087355461197e-07	k__Bacteria;p__Thermodesulfobacteriota;c__Desulfobacteria;o__Desulfobacterales;f__Desulfobacteraceae;g__Desulfobacula
f__Pasteurellaceae;g__Spirabiliibacterium	2.5896842649711e-07	0	0	2.83212566142581e-07	1.14697449753302e-07	0	k__Bacteria;p__Pseudomonadota;c__Gammaproteobacteria;o__Pasteurellales;f__Pasteurellaceae;g__Spirabiliibacterium
f__Haliscomenobacteraceae;g__Phaeodactylibacter	0	4.2128493573947e-08	0	0	1.4060764721971e-08	1.64286973635039e-06	k__Bacteria;p__Bacteroidota;c__Saprospiria;o__Saprospirales;f__Haliscomenobacteraceae;g__Phaeodactylibacter
f__Planococcaceae;g__Sporosarcina	3.76811249248533e-08	1.54783331054111e-07	1.08477477875747e-07	1.03824673416775e-08	3.2088106345355e-07	2.0839363386121e-07	k__Bacteria;p__Bacillota;c__Bacilli;o__Bacillales;f__Planococcaceae;g__Sporosarcina
f__Burkholderiaceae;g__Cupriavidus	4.5573360706568e-07	3.40871881414544e-07	3.89528912905724e-07	1.08444247287951e-07	3.60217323060133e-07	2.72009926193816e-07	k__Bacteria;p__Pseudomonadota;c__Betaproteobacteria;o__Burkholderiales;f__Burkholderiaceae;g__Cupriavidus
f__Chytridiaceae;g__Chytridium	3.58987553076544e-07	7.49142495829699e-07	1.85595266425295e-06	1.43293547361338e-06	1.78094927229621e-06	6.12510268415666e-07	k__Eukaryota;p__Chytridiomycota;c__Chytridiomycetes;o__Chytridiales;f__Chytridiaceae;g__Chytridium
f__Succinivibrionaceae;g__Succinimonas	2.63646899761155e-07	5.80153305910453e-09	0	3.58260097947887e-07	4.10836767286434e-08	0	k__Bacteria;p__Pseudomonadota;c__Gammaproteobacteria;o__Aeromonadales;f__Succinivibrionaceae;g__Succinimonas
f__Dermatophilaceae;g__Austwickia	0	1.12457863723266e-08	0	3.18705474114353e-06	0	2.36772444405028e-07	k__Bacteria;p__Actinomycetota;c__Actinomycetes;o__Micrococcales;f__Dermatophilaceae;g__Austwickia
f__Micrococcaceae;g__Arthrobacter	2.32408173110773e-07	1.25473811193735e-07	2.31011317083606e-07	2.93299207439923e-06	5.2941183058563e-07	3.24343402125228e-07	k__Bacteria;p__Actinomycetota;c__Actinomycetes;o__Micrococcales;f__Micrococcaceae;g__Arthrobacter
f__Crocinitomicaceae;g__Lishizhenia	0	2.35691841918555e-08	3.58564532682695e-08	0	1.96660696006803e-08	0	k__Bacteria;p__Bacteroidota;c__Flavobacteriia;o__Flavobacteriales;f__Crocinitomicaceae;g__Lishizhenia
f__Poxviridae;g__Avipoxvirus	1.75842325632721e-07	1.38377283002237e-06	2.2810313852978e-06	1.20129750167895e-06	2.17311005157361e-06	8.12378688955205e-07	k__Viruses;p__Nucleocytoviricota;c__Pokkesviricetes;o__Chitovirales;f__Poxviridae;g__Avipoxvirus
f__Mycoplasmoidaceae;g__Mycoplasmoides	0	1.61700707773006e-06	0	0	0	0	k__Bacteria;p__Mycoplasmatota;c__Unclassified;o__Mycoplasmoidales;f__Mycoplasmoidaceae;g__Mycoplasmoides
f__Selenomonadaceae;g__Pectinatus	1.49150412968008e-07	3.50940950990853e-09	0	0	1.44993159354199e-07	0	k__Bacteria;p__Bacillota;c__Negativicutes;o__Selenomonadales;f__Selenomonadaceae;g__Pectinatus
f__Oscillospiraceae;g__Pseudobacteroides	0	6.98667876301865e-07	1.62111785213308e-06	0	6.8627996272456e-07	1.90098128984126e-07	k__Bacteria;p__Bacillota;c__Clostridia;o__Eubacteriales;f__Oscillospiraceae;g__Pseudobacteroides
f__Leptospiraceae;g__Leptospira	6.82969131656909e-07	5.69810172552928e-07	9.22244167266936e-07	6.80301056250306e-07	8.91502919616116e-07	1.70599708498746e-06	k__Bacteria;p__Spirochaetota;c__Spirochaetia;o__Leptospirales;f__Leptospiraceae;g__Leptospira
f__Schitoviridae;g__Penintadodekavirus	2.58169141202562e-07	0	0	2.95837202256836e-07	3.34411069032003e-08	0	k__Viruses;p__Uroviricota;c__Caudoviricetes;o__Unclassified;f__Schitoviridae;g__Penintadodekavirus
f__Dimargaritaceae;g__Dispira	4.2521888062652e-07	8.27556011663299e-07	2.4560727204843e-06	1.28661479000915e-06	1.77419414438445e-06	6.34225438490784e-07	k__Eukaryota;p__Zoopagomycota;c__Dimargaritomycetes;o__Dimargaritales;f__Dimargaritaceae;g__Dispira
f__Xylanivirgaceae;g__Xylanivirga	0	3.39507397543315e-08	6.21583965196952e-07	0	7.0898096623682e-08	1.19672841395913e-07	k__Bacteria;p__Bacillota;c__Clostridia;o__Eubacteriales;f__Xylanivirgaceae;g__Xylanivirga
f__Pleistophoridae;g__Trachipleistophora	3.56107334447217e-08	1.6114228650231e-07	5.13298899474109e-07	5.5221035033227e-08	1.23981455976256e-07	1.11021968340925e-07	k__Eukaryota;p__Microsporidia;c__Unclassified;o__Unclassified;f__Pleistophoridae;g__Trachipleistophora
f__Erysipelotrichaceae;g__Dubosiella	1.96539322272109e-07	9.88996124193698e-08	3.32659213180856e-07	1.48366623451708e-07	3.97327347621575e-07	1.05339164261071e-07	k__Bacteria;p__Bacillota;c__Erysipelotrichia;o__Erysipelotrichales;f__Erysipelotrichaceae;g__Dubosiella
f__Unclassified;g__Salmondvirus	6.37775910696005e-08	0	0	0	1.57766883655403e-06	0	k__Viruses;p__Uroviricota;c__Caudoviricetes;o__Unclassified;f__Unclassified;g__Salmondvirus
f__Xanthomonadaceae;g__Pseudoxanthomonas	0	3.63779906330732e-08	1.39433006589886e-06	0	0	0	k__Bacteria;p__Pseudomonadota;c__Gammaproteobacteria;o__Xanthomonadales;f__Xanthomonadaceae;g__Pseudoxanthomonas
f__Glomeraceae;g__Funneliformis	1.50069020020148e-07	1.08700521565054e-06	2.31820446228857e-06	1.03335794157789e-06	1.86387275386023e-06	7.02185387770189e-07	k__Eukaryota;p__Mucoromycota;c__Glomeromycetes;o__Glomerales;f__Glomeraceae;g__Funneliformis
f__Sedoreoviridae;g__Rotavirus	3.28594641638549e-07	1.08297235714015e-06	2.36649613191146e-06	1.4571738606145e-06	2.45118968155428e-06	6.3975989227628e-07	k__Viruses;p__Duplornaviricota;c__Resentoviricetes;o__Reovirales;f__Sedoreoviridae;g__Rotavirus
f__Methanobacteriaceae;g__Methanosphaera	0	0	2.39043021788463e-08	0	0	1.48793035890305e-06	k__Archaea;p__Euryarchaeota;c__Methanobacteria;o__Methanobacteriales;f__Methanobacteriaceae;g__Methanosphaera
f__Halomonadaceae;g__Chromohalobacter	2.24483011484573e-06	4.24402883735289e-07	2.74401414178479e-07	7.18453916696906e-07	1.83376527981629e-08	8.85717460828969e-08	k__Bacteria;p__Pseudomonadota;c__Gammaproteobacteria;o__Oceanospirillales;f__Halomonadaceae;g__Chromohalobacter
f__Orthoherpesviridae;g__Scutavirus	4.28881642353457e-07	1.27027208552906e-06	2.07467951245403e-06	1.25832532665092e-06	1.94997758924171e-06	9.60761713126697e-07	k__Viruses;p__Peploviricota;c__Herviviricetes;o__Herpesvirales;f__Orthoherpesviridae;g__Scutavirus
f__Maricaulaceae;g__Glycocaulis	2.14218675225711e-07	1.42256620100575e-06	2.359459744014e-06	1.77243239185654e-06	2.17431954022444e-06	7.91173078683269e-07	k__Bacteria;p__Pseudomonadota;c__Alphaproteobacteria;o__Maricaulales;f__Maricaulaceae;g__Glycocaulis
f__Zoogloeaceae;g__Zoogloea	1.84181964603903e-07	1.12301103775475e-07	9.32104009716257e-08	5.12355794482748e-07	4.54688445561338e-07	4.11279112078162e-07	k__Bacteria;p__Pseudomonadota;c__Betaproteobacteria;o__Rhodocyclales;f__Zoogloeaceae;g__Zoogloea
f__Hepatosporidae;g__Hepatospora	0	5.18675260237545e-07	2.22560898164797e-06	5.84315603691527e-08	3.07561438401421e-07	6.4540262214375e-08	k__Eukaryota;p__Microsporidia;c__Unclassified;o__Unclassified;f__Hepatosporidae;g__Hepatospora
f__Geosiphonaceae;g__Geosiphon	2.83629642166606e-07	9.1990127688354e-07	2.42641173072861e-06	1.27024055440617e-06	2.34981054551043e-06	7.18342523857364e-07	k__Eukaryota;p__Mucoromycota;c__Glomeromycetes;o__Archaeosporales;f__Geosiphonaceae;g__Geosiphon
f__Moraxellaceae;g__Moraxella	4.06462325064045e-07	1.5066652155693e-06	7.58037108695888e-07	4.50279051283858e-09	1.2032820266845e-07	6.04049560899917e-08	k__Bacteria;p__Pseudomonadota;c__Gammaproteobacteria;o__Moraxellales;f__Moraxellaceae;g__Moraxella
f__Bacillaceae;g__Rossellomorea	4.25236675417979e-07	1.23357772667205e-07	2.57336246405147e-07	2.64177185413157e-07	3.4430330638435e-07	3.99599658793646e-07	k__Bacteria;p__Bacillota;c__Bacilli;o__Bacillales;f__Bacillaceae;g__Rossellomorea
f__Eubacteriaceae;g__Pseudoramibacter	6.92430928054203e-08	0	0	0	0	0	k__Bacteria;p__Bacillota;c__Clostridia;o__Eubacteriales;f__Eubacteriaceae;g__Pseudoramibacter
f__Prevotellaceae;g__Alloprevotella	0	1.61867251095381e-08	9.02817491158422e-08	0	2.70123275689317e-08	3.30342359685657e-07	k__Bacteria;p__Bacteroidota;c__Bacteroidia;o__Bacteroidales;f__Prevotellaceae;g__Alloprevotella
f__Lutisporaceae;g__Lutispora	1.66183422719469e-07	1.26845063881412e-08	1.92972912006673e-08	0	3.35783109879278e-08	1.72883625953889e-07	k__Bacteria;p__Bacillota;c__Clostridia;o__Lutisporales;f__Lutisporaceae;g__Lutispora
f__Erwiniaceae;g__Tatumella	8.44942867636305e-07	6.30551836962938e-08	0	3.16407661368942e-07	1.69754271781693e-07	1.03998175967699e-07	k__Bacteria;p__Pseudomonadota;c__Gammaproteobacteria;o__Enterobacterales;f__Erwiniaceae;g__Tatumella
f__Diversisporaceae;g__Diversispora	2.09341547560375e-07	1.0379242129236e-06	2.0413925590612e-06	1.56019904110183e-06	2.11647791792362e-06	1.09155974198301e-06	k__Eukaryota;p__Mucoromycota;c__Glomeromycetes;o__Diversisporales;f__Diversisporaceae;g__Diversispora
f__Dermatophilaceae;g__Kineosphaera	0	0	0	2.17757981439458e-06	0	0	k__Bacteria;p__Actinomycetota;c__Actinomycetes;o__Micrococcales;f__Dermatophilaceae;g__Kineosphaera
f__Gemmataceae;g__Tuwongella	1.89435080684471e-07	1.1262987353701e-06	2.39268860560337e-06	1.35579881999469e-06	1.76212103103895e-06	9.35692975684986e-07	k__Bacteria;p__Planctomycetota;c__Planctomycetia;o__Gemmatales;f__Gemmataceae;g__Tuwongella
f__Propionibacteriaceae;g__Brooklawnia	0	1.42226121648189e-08	6.24324127757408e-08	2.59375948364105e-06	0	9.9438375424477e-08	k__Bacteria;p__Actinomycetota;c__Actinomycetes;o__Propionibacteriales;f__Propionibacteriaceae;g__Brooklawnia
f__Eggerthellaceae;g__Berryella	0	0	5.32095548611073e-09	4.55173385633587e-09	1.58108074391109e-06	4.2574000414322e-08	k__Bacteria;p__Actinomycetota;c__Coriobacteriia;o__Eggerthellales;f__Eggerthellaceae;g__Berryella
f__Enterobacteriaceae;g__Mangrovibacter	2.04766054226084e-06	1.39921282834342e-06	8.72983433212918e-08	1.33877355407037e-06	2.83208553650637e-07	1.00768114618255e-06	k__Bacteria;p__Pseudomonadota;c__Gammaproteobacteria;o__Enterobacterales;f__Enterobacteriaceae;g__Mangrovibacter
f__Caulochytriaceae;g__Caulochytrium	3.20585390748975e-07	8.54418676038107e-07	1.56823653866464e-06	1.27915973995201e-06	1.6965928897741e-06	3.92369316477018e-07	k__Eukaryota;p__Chytridiomycota;c__Chytridiomycetes;o__Caulochytriales;f__Caulochytriaceae;g__Caulochytrium
f__Microbotryaceae;g__Microbotryum	4.1945487979246e-07	6.8242217895461e-07	1.46334352621873e-06	1.15573552357573e-06	9.38674042794318e-07	8.23335130985327e-07	k__Eukaryota;p__Basidiomycota;c__Microbotryomycetes;o__Microbotryales;f__Microbotryaceae;g__Microbotryum
f__Cyclobacteriaceae;g__Aquiflexum	1.62115258693992e-08	3.02349124507823e-09	4.7789446297911e-08	0	0	0	k__Bacteria;p__Bacteroidota;c__Cytophagia;o__Cytophagales;f__Cyclobacteriaceae;g__Aquiflexum
f__Papillomaviridae;g__Alphapapillomavirus	2.85490900554596e-07	1.43128653839384e-06	2.22386996510759e-06	1.46862719502651e-06	2.20793330600523e-06	9.53333306953026e-07	k__Viruses;p__Cossaviricota;c__Papovaviricetes;o__Zurhausenvirales;f__Papillomaviridae;g__Alphapapillomavirus
f__Actinomycetaceae;g__Schaalia	2.25598459358532e-07	1.90898363495794e-07	1.38975567709151e-06	7.15485160434685e-07	1.04454638104626e-06	1.4280493985561e-06	k__Bacteria;p__Actinomycetota;c__Actinomycetes;o__Actinomycetales;f__Actinomycetaceae;g__Schaalia
f__Aeromonadaceae;g__Oceanisphaera	2.22719907698265e-07	4.37009665956271e-07	1.05983471869432e-07	1.03949051730674e-07	4.27440026416413e-07	4.23257015514057e-07	k__Bacteria;p__Pseudomonadota;c__Gammaproteobacteria;o__Aeromonadales;f__Aeromonadaceae;g__Oceanisphaera
f__Marivirgaceae;g__Marivirga	2.28720046008698e-07	1.06389062210584e-06	1.98038241798862e-06	1.27602926088205e-06	1.67396445814535e-06	6.02645380445086e-07	k__Bacteria;p__Bacteroidota;c__Cytophagia;o__Cytophagales;f__Marivirgaceae;g__Marivirga
f__Colwelliaceae;g__Litorilituus	0	0	2.34121547993652e-08	0	0	1.41397429612649e-06	k__Bacteria;p__Pseudomonadota;c__Gammaproteobacteria;o__Alteromonadales;f__Colwelliaceae;g__Litorilituus
f__Terramycetaceae;g__Boothiomyces	2.1676493779754e-07	8.84753044657412e-07	1.93485410815158e-06	1.13627710782933e-06	1.99178023832993e-06	6.89034901957334e-07	k__Eukaryota;p__Chytridiomycota;c__Chytridiomycetes;o__Rhizophydiales;f__Terramycetaceae;g__Boothiomyces
f__Bacillaceae;g__Salirhabdus	0	8.4343397792449e-08	2.96507686214721e-07	5.84315603691527e-08	1.65732700634752e-07	3.6278433456637e-08	k__Bacteria;p__Bacillota;c__Bacilli;o__Bacillales;f__Bacillaceae;g__Salirhabdus
f__Thermoanaerobacteraceae;g__Caldanaerobius	0	3.88564852089754e-07	8.64410389056483e-07	0	2.5627733428474e-07	2.52648520559037e-07	k__Bacteria;p__Bacillota;c__Clostridia;o__Thermoanaerobacterales;f__Thermoanaerobacteraceae;g__Caldanaerobius
f__Nectriaceae;g__Fusarium	1.40975353053797e-07	1.47449750702723e-06	2.69464676009673e-06	1.33429723792103e-06	1.94428709007848e-06	6.33118136200912e-07	k__Eukaryota;p__Ascomycota;c__Sordariomycetes;o__Hypocreales;f__Nectriaceae;g__Fusarium
f__Psathyrellaceae;g__Coprinellus	5.42863753730252e-08	4.66528286006748e-07	1.99033867648492e-06	0	4.40485344577797e-07	6.66745745075525e-08	k__Eukaryota;p__Basidiomycota;c__Agaricomycetes;o__Agaricales;f__Psathyrellaceae;g__Coprinellus
f__Flammeovirgaceae;g__Imperialibacter	1.40850371393638e-06	4.32426354941265e-08	2.20313943018539e-08	0	1.2027183043669e-08	1.24601382440871e-06	k__Bacteria;p__Bacteroidota;c__Cytophagia;o__Cytophagales;f__Flammeovirgaceae;g__Imperialibacter
f__Erysipelotrichaceae;g__Anaerorhabdus	3.34178647319905e-07	4.39780546092645e-08	0	0	1.22337978162793e-07	1.99978410506448e-07	k__Bacteria;p__Bacillota;c__Erysipelotrichia;o__Erysipelotrichales;f__Erysipelotrichaceae;g__Anaerorhabdus
f__Unclassified;g__Cryomyces	0	4.9933969306322e-07	2.46436567518238e-06	3.35706201696282e-08	2.81143613077411e-07	5.88387452677927e-08	k__Eukaryota;p__Ascomycota;c__Dothideomycetes;o__Unclassified;f__Unclassified;g__Cryomyces
f__Caulobacteraceae;g__Brevundimonas	3.76512747171508e-08	1.7968176617616e-08	2.15130644094693e-06	0	3.61607774359697e-07	1.01792321976939e-07	k__Bacteria;p__Pseudomonadota;c__Alphaproteobacteria;o__Caulobacterales;f__Caulobacteraceae;g__Brevundimonas
f__Sphingobacteriaceae;g__Pelobium	4.85179478604195e-08	0	0	0	0	2.21797057772193e-07	k__Bacteria;p__Bacteroidota;c__Sphingobacteriia;o__Sphingobacteriales;f__Sphingobacteriaceae;g__Pelobium
f__Lichtheimiaceae;g__Circinella	1.23757389216254e-07	1.07061156411972e-06	3.50268419767763e-06	7.62408048611074e-07	1.36473485910344e-06	2.74784710299557e-07	k__Eukaryota;p__Mucoromycota;c__Mucoromycetes;o__Mucorales;f__Lichtheimiaceae;g__Circinella
f__Desulfitobacteriaceae;g__Desulfitobacterium	1.3599751867157e-06	1.91136397917017e-08	2.68217138646223e-07	4.94483432062024e-07	1.38567234102763e-07	1.81837876139385e-07	k__Bacteria;p__Bacillota;c__Clostridia;o__Eubacteriales;f__Desulfitobacteriaceae;g__Desulfitobacterium
f__Myxococcaceae;g__Corallococcus	3.02204944107149e-07	1.33229925198631e-06	2.64751640004279e-06	1.21662382811865e-06	1.47437230758399e-06	8.53719674608291e-07	k__Bacteria;p__Myxococcota;c__Myxococcia;o__Myxococcales;f__Myxococcaceae;g__Corallococcus
f__Unclassified;g__Enteropsectra	1.33954557068117e-07	4.8876296651845e-07	1.66376863352271e-06	2.56443224142787e-07	3.58824299579179e-07	1.20363929275505e-07	k__Eukaryota;p__Microsporidia;c__Unclassified;o__Unclassified;f__Unclassified;g__Enteropsectra
f__Lachnospiraceae;g__Eisenbergiella	1.86956350567865e-07	0	0	0	0	0	k__Bacteria;p__Bacillota;c__Clostridia;o__Lachnospirales;f__Lachnospiraceae;g__Eisenbergiella
f__Unclassified;g__Terasakiispira	2.15140950720054e-08	1.73996093864243e-07	6.03114499103657e-08	3.37147002393861e-08	3.05627546861715e-08	6.99512961779473e-09	k__Bacteria;p__Pseudomonadota;c__Gammaproteobacteria;o__Oceanospirillales;f__Unclassified;g__Terasakiispira
f__Clostridiaceae;g__Oceanirhabdus	2.05654785148316e-07	2.87992425760537e-08	1.12244156164191e-08	0	9.29373905973277e-08	0	k__Bacteria;p__Bacillota;c__Clostridia;o__Eubacteriales;f__Clostridiaceae;g__Oceanirhabdus
f__Pneumocystaceae;g__Pneumocystis	4.17539325386294e-07	1.12040531388276e-06	2.14625264021956e-06	1.16002378560326e-06	2.39201559401047e-06	9.51628016968244e-07	k__Eukaryota;p__Ascomycota;c__Pneumocystomycetes;o__Pneumocystales;f__Pneumocystaceae;g__Pneumocystis
f__Intrasporangiaceae;g__Janibacter	0	1.10910278299818e-08	0	2.59245920790028e-06	0	3.9281179125212e-07	k__Bacteria;p__Actinomycetota;c__Actinomycetes;o__Micrococcales;f__Intrasporangiaceae;g__Janibacter
f__Chytridiaceae;g__Dinochytrium	1.30877555730371e-07	9.26516063101511e-07	1.97616194655517e-06	1.12054351877177e-06	1.63450444319727e-06	6.13328011349173e-07	k__Eukaryota;p__Chytridiomycota;c__Chytridiomycetes;o__Chytridiales;f__Chytridiaceae;g__Dinochytrium
f__Saccharospirillaceae;g__Saccharospirillum	2.11339162636279e-07	1.61265103147222e-06	1.81110315825746e-06	1.79900848073809e-06	2.30870972099611e-06	9.30214715674912e-07	k__Bacteria;p__Pseudomonadota;c__Gammaproteobacteria;o__Oceanospirillales;f__Saccharospirillaceae;g__Saccharospirillum
f__Enterobacteriaceae;g__Franconibacter	8.52783353598102e-08	1.07110150279735e-07	0	0	3.85805163047893e-08	0	k__Bacteria;p__Pseudomonadota;c__Gammaproteobacteria;o__Enterobacterales;f__Enterobacteriaceae;g__Franconibacter
f__Neocallimastigaceae;g__Anaeromyces	2.02255711212149e-07	7.39261781367968e-07	1.97320052033969e-06	1.75085917472744e-06	1.55376887087777e-06	7.23599767519322e-07	k__Eukaryota;p__Chytridiomycota;c__Neocallimastigomycetes;o__Neocallimastigales;f__Neocallimastigaceae;g__Anaeromyces
f__Xanthomonadaceae;g__Xylella	6.98204442858767e-08	4.18528141671045e-07	1.09841600643689e-06	3.07012831525301e-07	6.17172660163888e-07	1.58575024778081e-07	k__Bacteria;p__Pseudomonadota;c__Gammaproteobacteria;o__Xanthomonadales;f__Xanthomonadaceae;g__Xylella
f__Alteromonadaceae;g__Paraglaciecola	9.17032083552229e-08	5.61185034716392e-07	1.09511190045169e-06	2.54453013380163e-07	7.89507288208342e-07	3.65093036411592e-07	k__Bacteria;p__Pseudomonadota;c__Gammaproteobacteria;o__Alteromonadales;f__Alteromonadaceae;g__Paraglaciecola
f__Aspergillaceae;g__Penicillium	1.11314330605939e-06	1.40136814737136e-06	3.11103409301393e-06	2.10415130843159e-06	2.77692705685148e-06	6.44711733504299e-07	k__Eukaryota;p__Ascomycota;c__Eurotiomycetes;o__Eurotiales;f__Aspergillaceae;g__Penicillium
f__Mortierellaceae;g__Actinomortierella	5.30544665942732e-07	7.29000150157876e-07	1.86398183353734e-06	1.30195573395924e-06	2.18844085925779e-06	4.91455118907708e-07	k__Eukaryota;p__Mucoromycota;c__Mortierellomycetes;o__Mortierellales;f__Mortierellaceae;g__Actinomortierella
f__Bacillaceae;g__Fredinandcohnia	6.92430928054203e-08	3.17952219669193e-07	6.66449677207957e-07	0	1.76994626135323e-07	1.26484268085291e-07	k__Bacteria;p__Bacillota;c__Bacilli;o__Bacillales;f__Bacillaceae;g__Fredinandcohnia
f__Methylococcaceae;g__Methylomonas	7.49732777744681e-07	8.57714303519299e-07	1.47366554222022e-06	3.69514866915982e-07	5.0109490884916e-08	2.06956577971068e-07	k__Bacteria;p__Pseudomonadota;c__Gammaproteobacteria;o__Methylococcales;f__Methylococcaceae;g__Methylomonas
f__Planococcaceae;g__Solibacillus	0	1.94100673476351e-08	7.94162076403145e-08	5.58525397532482e-08	1.83376527981629e-08	0	k__Bacteria;p__Bacillota;c__Bacilli;o__Bacillales;f__Planococcaceae;g__Solibacillus
f__Opitutaceae;g__Opitutus	4.61917449049225e-08	1.98726909807787e-07	1.56406760184739e-06	1.81017876640363e-07	2.3082045816431e-07	7.26875381149162e-08	k__Bacteria;p__Verrucomicrobiota;c__Opitutae;o__Opitutales;f__Opitutaceae;g__Opitutus
f__Bacillaceae;g__Aquibacillus	1.42730047755349e-07	5.72240919984403e-07	1.33552878068826e-06	3.3688833548167e-08	2.92486162322153e-07	2.36127784961465e-07	k__Bacteria;p__Bacillota;c__Bacilli;o__Bacillales;f__Bacillaceae;g__Aquibacillus
f__Aestuariirhabdaceae;g__Aestuariirhabdus	1.10572875651948e-07	5.27676130110649e-07	0	7.3671611719355e-07	6.73832633544376e-08	2.00663701330705e-07	k__Bacteria;p__Pseudomonadota;c__Gammaproteobacteria;o__Oceanospirillales;f__Aestuariirhabdaceae;g__Aestuariirhabdus
f__Unclassified;g__Fipvunavirus	4.76428810002221e-07	0	1.46826481201155e-07	9.50065338308808e-07	1.3764990877469e-06	3.96364460447143e-07	k__Viruses;p__Uroviricota;c__Caudoviricetes;o__Unclassified;f__Unclassified;g__Fipvunavirus
f__Bacillaceae;g__Anoxybacillus	1.3702145307871e-07	6.67677549163504e-08	2.41024228629921e-07	2.88401688159056e-07	1.46245408675849e-07	3.16975999653378e-07	k__Bacteria;p__Bacillota;c__Bacilli;o__Bacillales;f__Bacillaceae;g__Anoxybacillus
f__Sporidiobolaceae;g__Rhodotorula	1.43111663367436e-07	8.81351470436906e-07	1.62308075095186e-06	1.50839149549933e-06	1.99039945420523e-06	8.10189518330364e-07	k__Eukaryota;p__Basidiomycota;c__Microbotryomycetes;o__Sporidiobolales;f__Sporidiobolaceae;g__Rhodotorula
f__Erythrobacteraceae;g__Erythrobacter	0	1.47100835887868e-07	1.47212249985106e-06	0	9.12189696515905e-08	4.57084223132708e-08	k__Bacteria;p__Pseudomonadota;c__Alphaproteobacteria;o__Sphingomonadales;f__Erythrobacteraceae;g__Erythrobacter
f__Tissierellaceae;g__Paratissierella	1.38371702572317e-06	0	1.40563457476481e-07	0	6.86120679406842e-08	1.47647580549071e-07	k__Bacteria;p__Bacillota;c__Tissierellia;o__Tissierellales;f__Tissierellaceae;g__Paratissierella
f__Actinomycetaceae;g__Gleimia	0	0	1.28285068647469e-06	2.01939777417014e-07	3.93436902550383e-08	1.04985600110215e-06	k__Bacteria;p__Actinomycetota;c__Actinomycetes;o__Actinomycetales;f__Actinomycetaceae;g__Gleimia
f__Poxviridae;g__Cervidpoxvirus	1.22192851117586e-07	7.22117507609444e-07	1.36676421374953e-06	1.1414682630701e-06	1.46077710823553e-06	5.15983864459837e-07	k__Viruses;p__Nucleocytoviricota;c__Pokkesviricetes;o__Chitovirales;f__Poxviridae;g__Cervidpoxvirus
f__Yersiniaceae;g__Candidatus Fukatsuia	5.2772993584779e-08	8.20962826786323e-08	0	0	4.97158036763631e-08	1.2860306597604e-06	k__Bacteria;p__Pseudomonadota;c__Gammaproteobacteria;o__Enterobacterales;f__Yersiniaceae;g__Candidatus Fukatsuia
f__Pichiaceae;g__Ogataea	3.7593911294472e-07	7.28832148543914e-07	1.72622933961676e-06	8.00856868334966e-07	1.79895297540065e-06	5.1497799943403e-07	k__Eukaryota;p__Ascomycota;c__Saccharomycetes;o__Saccharomycetales;f__Pichiaceae;g__Ogataea
f__Schitoviridae;g__Pacinivirus	4.56849139401753e-08	1.15180619343692e-08	0	0	1.28032835323252e-06	3.1703985479774e-08	k__Viruses;p__Uroviricota;c__Caudoviricetes;o__Unclassified;f__Schitoviridae;g__Pacinivirus
f__Salinarimonadaceae;g__Salinarimonas	9.45032557449942e-08	6.16720381122082e-07	1.89920658941231e-06	7.04640384886184e-07	6.90232784176149e-07	1.80444311602641e-07	k__Bacteria;p__Pseudomonadota;c__Alphaproteobacteria;o__Hyphomicrobiales;f__Salinarimonadaceae;g__Salinarimonas
f__Oceanospirillaceae;g__Allopseudospirillum	1.97879344288043e-08	2.7510225561772e-08	0	2.34246919847649e-06	1.45909631767936e-08	0	k__Bacteria;p__Pseudomonadota;c__Gammaproteobacteria;o__Oceanospirillales;f__Oceanospirillaceae;g__Allopseudospirillum
f__Thermoflexibacteraceae;g__Thermoflexibacter	0	5.01904930025617e-08	0	0	2.09394121772757e-08	1.28342630436961e-06	k__Bacteria;p__Bacteroidota;c__Cytophagia;o__Cytophagales;f__Thermoflexibacteraceae;g__Thermoflexibacter
f__Malasseziaceae;g__Malassezia	7.95252374904543e-08	5.67799289965825e-07	2.0185003308483e-06	1.03953129451253e-06	1.89091572311375e-06	9.32027287301166e-07	k__Eukaryota;p__Basidiomycota;c__Malasseziomycetes;o__Malasseziales;f__Malasseziaceae;g__Malassezia
f__Balneolaceae;g__Fodinibius	0	1.93791070006878e-08	0	0	8.08493973375072e-09	9.4434249400181e-09	k__Bacteria;p__Balneolota;c__Balneolia;o__Balneolales;f__Balneolaceae;g__Fodinibius
f__Ectothiorhodospiraceae;g__Thioalkalivibrio	8.66805762190002e-07	2.77238459439771e-07	0	6.1099293520058e-07	2.78381015115983e-08	4.22202606302027e-07	k__Bacteria;p__Pseudomonadota;c__Gammaproteobacteria;o__Chromatiales;f__Ectothiorhodospiraceae;g__Thioalkalivibrio
f__Bogoriellaceae;g__Georgenia	3.76787395268605e-08	8.2944047912413e-08	1.06429521586718e-06	2.32493355256744e-06	8.27347038680885e-08	8.7721087046886e-07	k__Bacteria;p__Actinomycetota;c__Actinomycetes;o__Micrococcales;f__Bogoriellaceae;g__Georgenia
f__Sporomusaceae;g__Methylomusa	8.50545077150547e-08	7.81500612140446e-07	1.22025997236499e-06	0	1.30779293716387e-07	1.27307597731249e-07	k__Bacteria;p__Bacillota;c__Negativicutes;o__Selenomonadales;f__Sporomusaceae;g__Methylomusa
f__Thermoactinomycetaceae;g__Staphylospora	0	1.4122426193816e-08	3.03375918007572e-08	0	0	2.52627148110638e-08	k__Bacteria;p__Bacillota;c__Bacilli;o__Bacillales;f__Thermoactinomycetaceae;g__Staphylospora
f__Methylococcaceae;g__Candidatus Methylospira	8.94415873677825e-09	1.38791497665715e-07	1.13888188776477e-07	0	4.378198381707e-07	9.6770918115891e-08	k__Bacteria;p__Pseudomonadota;c__Gammaproteobacteria;o__Methylococcales;f__Methylococcaceae;g__Candidatus Methylospira
f__Unclassified;g__Vhmlvirus	1.41682100341748e-07	5.47967710234566e-07	8.22104297439868e-08	0	1.24269099634963e-07	2.02781784285822e-06	k__Viruses;p__Uroviricota;c__Caudoviricetes;o__Unclassified;f__Unclassified;g__Vhmlvirus
f__Colwelliaceae;g__Pseudocolwellia	0	1.73128252901608e-07	1.66817469494527e-08	0	6.22292927685917e-08	9.15886200233968e-08	k__Bacteria;p__Pseudomonadota;c__Gammaproteobacteria;o__Alteromonadales;f__Colwelliaceae;g__Pseudocolwellia
f__Geobacteraceae;g__Geobacter	1.31692380719945e-06	2.30160784354876e-07	1.12909682678091e-07	1.18930915475604e-06	9.95513263720018e-08	1.01979247044232e-06	k__Bacteria;p__Thermodesulfobacteriota;c__Desulfuromonadia;o__Geobacterales;f__Geobacteraceae;g__Geobacter
f__Mortierellaceae;g__Linnemannia	1.40936001670828e-07	7.13423891214749e-07	1.43553723333099e-06	1.27493584541998e-06	1.23078307000417e-06	4.42200070069162e-07	k__Eukaryota;p__Mucoromycota;c__Mortierellomycetes;o__Mortierellales;f__Mortierellaceae;g__Linnemannia
f__Erysiphaceae;g__Podosphaera	2.00179841406745e-07	1.28752655167651e-06	3.10399808389614e-06	7.49910934174252e-07	1.65155403104165e-06	4.44810693908112e-07	k__Eukaryota;p__Ascomycota;c__Leotiomycetes;o__Erysiphales;f__Erysiphaceae;g__Podosphaera
f__Oxalobacteraceae;g__Duganella	7.1377404245582e-07	0	6.82324587776687e-07	5.02643665883156e-07	0	4.3070803060296e-07	k__Bacteria;p__Pseudomonadota;c__Betaproteobacteria;o__Burkholderiales;f__Oxalobacteraceae;g__Duganella
f__Unclassified;g__Saezia	6.30717401253257e-08	1.51159687281668e-08	0	3.25646987499933e-08	1.58701097005508e-07	0	k__Bacteria;p__Pseudomonadota;c__Betaproteobacteria;o__Burkholderiales;f__Unclassified;g__Saezia
f__Petrotogaceae;g__Geotoga	5.54084076224417e-08	0	1.66206050726011e-08	0	2.69497990673692e-08	1.24462182217733e-07	k__Bacteria;p__Thermotogota;c__Thermotogae;o__Petrotogales;f__Petrotogaceae;g__Geotoga
f__Echinimonadaceae;g__Echinimonas	0	1.83946679804917e-07	5.02661760245669e-08	0	3.16282017206549e-08	3.34655180514409e-08	k__Bacteria;p__Pseudomonadota;c__Gammaproteobacteria;o__Alteromonadales;f__Echinimonadaceae;g__Echinimonas
f__Azonexaceae;g__Dechloromonas	1.52757605293302e-06	6.90740448930075e-08	0	1.71104193940608e-06	6.71386985482481e-07	7.7293371660375e-08	k__Bacteria;p__Pseudomonadota;c__Betaproteobacteria;o__Rhodocyclales;f__Azonexaceae;g__Dechloromonas
f__Paramyxoviridae;g__Orthoavulavirus	1.15409560324471e-06	0	1.52966770630798e-07	0	0	6.97379770592887e-07	k__Viruses;p__Negarnaviricota;c__Monjiviricetes;o__Mononegavirales;f__Paramyxoviridae;g__Orthoavulavirus
f__Propionibacteriaceae;g__Cutibacterium	2.50209040005091e-07	9.66252051300105e-08	4.1019973482038e-07	1.81924869569809e-06	8.29360683076166e-07	4.60828850892824e-07	k__Bacteria;p__Actinomycetota;c__Actinomycetes;o__Propionibacteriales;f__Propionibacteriaceae;g__Cutibacterium
f__Saccharomycetaceae;g__Saccharomyces	4.25918061054274e-08	2.86112810673801e-07	1.73168497690087e-06	7.30809641042791e-07	1.11057886619295e-06	4.82548498895141e-07	k__Eukaryota;p__Ascomycota;c__Saccharomycetes;o__Saccharomycetales;f__Saccharomycetaceae;g__Saccharomyces
f__Sphingomonadaceae;g__Sphingopyxis	1.48007155110784e-07	1.36261786174643e-07	1.42512460388921e-06	1.54144607179415e-08	0	0	k__Bacteria;p__Pseudomonadota;c__Alphaproteobacteria;o__Sphingomonadales;f__Sphingomonadaceae;g__Sphingopyxis
f__Coriobacteriaceae;g__Enorma	0	1.52992950433007e-08	0	0	1.14910908069259e-06	0	k__Bacteria;p__Actinomycetota;c__Coriobacteriia;o__Coriobacteriales;f__Coriobacteriaceae;g__Enorma
f__Alteromonadaceae;g__Agarivorans	1.21807090335736e-06	8.02115698267972e-07	5.13504864221535e-08	1.31949484060789e-07	5.661760157659e-08	1.99273378051224e-07	k__Bacteria;p__Pseudomonadota;c__Gammaproteobacteria;o__Alteromonadales;f__Alteromonadaceae;g__Agarivorans
f__Flavobacteriaceae;g__Leeuwenhoekiella	1.86298197428496e-08	0	2.9789179290399e-08	0	4.20504756105157e-07	8.56502908039471e-07	k__Bacteria;p__Bacteroidota;c__Flavobacteriia;o__Flavobacteriales;f__Flavobacteriaceae;g__Leeuwenhoekiella
f__Cunninghamellaceae;g__Gongronella	6.2550146975991e-08	6.60979473188222e-07	1.7572074834542e-06	7.18939241574099e-07	1.33238170924073e-06	4.12937693485667e-07	k__Eukaryota;p__Mucoromycota;c__Mucoromycetes;o__Mucorales;f__Cunninghamellaceae;g__Gongronella
f__Oxalobacteraceae;g__Janthinobacterium	4.27485803446184e-07	6.82429279093256e-07	1.11952039303722e-06	3.19047195541029e-07	6.32212694027265e-07	2.29336526478696e-07	k__Bacteria;p__Pseudomonadota;c__Betaproteobacteria;o__Burkholderiales;f__Oxalobacteraceae;g__Janthinobacterium
f__Choanephoraceae;g__Choanephora	8.89753228597427e-08	8.78824706521916e-07	2.06777725494072e-06	8.03798415624542e-07	1.44248474550339e-06	2.71787567090376e-07	k__Eukaryota;p__Mucoromycota;c__Mucoromycetes;o__Mucorales;f__Choanephoraceae;g__Choanephora
f__Aphanothecaceae;g__Aphanothece	2.13441822217949e-07	4.07873720476171e-08	5.5390275077313e-08	1.10926646726856e-08	1.16042959504763e-08	8.37122759817807e-08	k__Bacteria;p__Cyanobacteriota;c__Cyanophyceae;o__Chroococcales;f__Aphanothecaceae;g__Aphanothece
f__Desertifilaceae;g__Roseofilum	3.80628722805041e-08	4.13762398856687e-07	2.25027038186678e-06	4.57900828508604e-07	5.6257425577749e-07	1.79080343535223e-07	k__Bacteria;p__Cyanobacteriota;c__Cyanophyceae;o__Desertifilales;f__Desertifilaceae;g__Roseofilum
f__Thermotaleaceae;g__Geosporobacter	9.93227879267111e-07	2.75866428747448e-07	0	0	3.1058729067261e-07	4.46789710258938e-07	k__Bacteria;p__Bacillota;c__Clostridia;o__Peptostreptococcales;f__Thermotaleaceae;g__Geosporobacter
f__Propionibacteriaceae;g__Propionimicrobium	2.95881744444565e-07	4.21287917233087e-08	0	2.24036318600079e-06	3.48323440267224e-07	0	k__Bacteria;p__Actinomycetota;c__Actinomycetes;o__Propionibacteriales;f__Propionibacteriaceae;g__Propionimicrobium
f__Shewanellaceae;g__Psychrobium	1.19901039257687e-07	3.2680301209387e-07	3.96938575612412e-07	7.9952587481518e-08	9.39849806243535e-08	1.52543985371455e-06	k__Bacteria;p__Pseudomonadota;c__Gammaproteobacteria;o__Alteromonadales;f__Shewanellaceae;g__Psychrobium
f__Amanitaceae;g__Amanita	5.34328252698508e-08	9.08384838184241e-07	1.74418139768684e-06	6.50757430174557e-07	9.93182718033567e-07	1.89758326653632e-07	k__Eukaryota;p__Basidiomycota;c__Agaricomycetes;o__Agaricales;f__Amanitaceae;g__Amanita
f__Thiohalophilaceae;g__Thiohalophilus	0	1.09250532457932e-06	3.4323588529509e-08	0	2.33882769079122e-07	2.86073376764931e-07	k__Bacteria;p__Pseudomonadota;c__Gammaproteobacteria;o__Thiohalomonadales;f__Thiohalophilaceae;g__Thiohalophilus
f__Xanthomonadaceae;g__Luteimonas	2.89587272325998e-08	1.22701631223631e-07	1.36398044501703e-06	1.21574433353734e-07	1.94953530876467e-07	5.22564215848221e-08	k__Bacteria;p__Pseudomonadota;c__Gammaproteobacteria;o__Xanthomonadales;f__Xanthomonadaceae;g__Luteimonas
f__Flavobacteriaceae;g__Kordia	0	0	0	0	2.90764197230812e-07	0	k__Bacteria;p__Bacteroidota;c__Flavobacteriia;o__Flavobacteriales;f__Flavobacteriaceae;g__Kordia
f__Bruguierivoracaceae;g__Sodalis	2.34423124651346e-07	4.98697005372646e-08	7.9800828373204e-08	1.54543435433467e-08	0	1.74722221470003e-07	k__Bacteria;p__Pseudomonadota;c__Gammaproteobacteria;o__Enterobacterales;f__Bruguierivoracaceae;g__Sodalis
f__Enterobacteriaceae;g__Scandinavium	2.28442070811151e-07	6.96906668214732e-07	8.8245177650713e-07	2.71509641042792e-07	7.61953363522873e-07	7.21017496980595e-07	k__Bacteria;p__Pseudomonadota;c__Gammaproteobacteria;o__Enterobacterales;f__Enterobacteriaceae;g__Scandinavium
f__Unclassified;g__Bifiguratus	9.156546639659e-08	8.87947075306409e-07	1.47433141515335e-06	1.00995268138097e-06	1.1885763463434e-06	7.00895562963404e-07	k__Eukaryota;p__Mucoromycota;c__Endogonomycetes;o__Endogonales;f__Unclassified;g__Bifiguratus
f__Enterocytozoonidae;g__Enterospora	4.02897638364593e-07	7.73940205075852e-07	2.04340063278885e-06	1.05260331031093e-06	1.49439845042218e-06	3.38480431612498e-07	k__Eukaryota;p__Microsporidia;c__Unclassified;o__Unclassified;f__Enterocytozoonidae;g__Enterospora
f__Puniceicoccaceae;g__Puniceicoccus	0	0	1.08328692340188e-06	0	0	0	k__Bacteria;p__Verrucomicrobiota;c__Opitutae;o__Puniceicoccales;f__Puniceicoccaceae;g__Puniceicoccus
f__Aeromonadaceae;g__Zobellella	5.20030560309578e-07	7.46830577640693e-07	2.91615164591445e-08	1.8810979483614e-06	4.74674864194456e-08	1.31386781774165e-07	k__Bacteria;p__Pseudomonadota;c__Gammaproteobacteria;o__Aeromonadales;f__Aeromonadaceae;g__Zobellella
f__Pleurotaceae;g__Pleurotus	2.08699605040105e-08	5.61221974433897e-07	1.7381407552034e-06	6.03351223603898e-07	7.63326054896313e-07	1.56191516757023e-07	k__Eukaryota;p__Basidiomycota;c__Agaricomycetes;o__Agaricales;f__Pleurotaceae;g__Pleurotus
f__Syncephalastraceae;g__Syncephalastrum	2.31179004097184e-07	7.28783922681557e-07	8.82992721201914e-07	6.4318753940121e-07	8.01412625041296e-07	6.49701003647658e-07	k__Eukaryota;p__Mucoromycota;c__Mucoromycetes;o__Mucorales;f__Syncephalastraceae;g__Syncephalastrum
f__Acholeplasmataceae;g__Phytoplasma	2.84307424623184e-07	9.51228818126181e-07	2.09951535063015e-06	1.14759595623081e-06	1.93349938745335e-06	6.12510667099041e-07	k__Bacteria;p__Mycoplasmatota;c__Mollicutes;o__Acholeplasmatales;f__Acholeplasmataceae;g__Phytoplasma
f__Sulfolobaceae;g__Sulfolobus	3.31251531502012e-07	1.91661498247933e-08	2.8378369412746e-08	0	1.59921884731828e-08	1.15175548502754e-07	k__Archaea;p__Thermoproteota;c__Thermoprotei;o__Sulfolobales;f__Sulfolobaceae;g__Sulfolobus
f__Chytriomycetaceae;g__Obelidium	1.7192226777658e-07	8.58222807952275e-07	1.89234283791615e-06	8.99962134760263e-07	1.19897549637401e-06	5.01072876125846e-07	k__Eukaryota;p__Chytridiomycota;c__Chytridiomycetes;o__Chytridiales;f__Chytriomycetaceae;g__Obelidium
f__Rhizopodaceae;g__Sporodiniella	3.05304680349222e-08	7.82819343286089e-07	1.47922471390118e-06	1.02690133111098e-06	1.7258037737829e-06	4.66785157320501e-07	k__Eukaryota;p__Mucoromycota;c__Mucoromycetes;o__Mucorales;f__Rhizopodaceae;g__Sporodiniella
f__Desulfobacteraceae;g__Desulfobotulus	7.64176930659287e-07	7.84530008760338e-07	1.20224259500972e-07	7.96094810075337e-07	1.14079936795585e-07	5.0132140142386e-07	k__Bacteria;p__Thermodesulfobacteriota;c__Desulfobacteria;o__Desulfobacterales;f__Desulfobacteraceae;g__Desulfobotulus
f__Mortierellaceae;g__Podila	4.1009130384155e-08	3.25993782191195e-07	9.34226964983022e-07	2.95109661691193e-07	1.07130263961027e-06	1.77196961503258e-07	k__Eukaryota;p__Mucoromycota;c__Mortierellomycetes;o__Mortierellales;f__Mortierellaceae;g__Podila
f__Halomonadaceae;g__Kushneria	2.73840052480787e-07	2.9231055329589e-08	0	9.89789205490172e-07	1.91455936178164e-07	3.94383311488905e-08	k__Bacteria;p__Pseudomonadota;c__Gammaproteobacteria;o__Oceanospirillales;f__Halomonadaceae;g__Kushneria
f__Oceanospirillaceae;g__Amphritea	2.91919424728794e-07	8.5729157572344e-08	0	8.22246454094206e-07	7.70303644544217e-08	1.47284775562043e-07	k__Bacteria;p__Pseudomonadota;c__Gammaproteobacteria;o__Oceanospirillales;f__Oceanospirillaceae;g__Amphritea
f__Erwiniaceae;g__Winslowiella	2.52908168100997e-07	9.01956942940006e-07	7.05766511408748e-07	3.74540560905335e-08	4.10138050804543e-07	4.94521415099193e-07	k__Bacteria;p__Pseudomonadota;c__Gammaproteobacteria;o__Enterobacterales;f__Erwiniaceae;g__Winslowiella
f__Methylobacteriaceae;g__Methylobacterium	4.23442705630988e-07	0	3.05426644966665e-07	3.13314030757315e-07	4.02777996929143e-07	1.65284632648032e-07	k__Bacteria;p__Pseudomonadota;c__Alphaproteobacteria;o__Hyphomicrobiales;f__Methylobacteriaceae;g__Methylobacterium
f__Schitoviridae;g__Jwalphavirus	0	0	0	0	1.01459644766274e-07	0	k__Viruses;p__Uroviricota;c__Caudoviricetes;o__Unclassified;f__Schitoviridae;g__Jwalphavirus
f__Burkholderiaceae;g__Polynucleobacter	9.64767202487016e-08	1.69783243924631e-07	2.66081193030725e-07	8.18919079934357e-08	2.99863822783919e-07	1.04209186764443e-06	k__Bacteria;p__Pseudomonadota;c__Betaproteobacteria;o__Burkholderiales;f__Burkholderiaceae;g__Polynucleobacter
f__Unclassified;g__Nardonella	4.70984244255005e-08	7.69519706494835e-07	1.68957610567107e-06	2.1709799121529e-08	1.96547644592963e-07	5.24360550858702e-08	k__Bacteria;p__Pseudomonadota;c__Gammaproteobacteria;o__Unclassified;f__Unclassified;g__Nardonella
f__Phycomycetaceae;g__Phycomyces	3.69224752083796e-07	1.1642959995586e-06	1.6281506639984e-06	1.40872540057897e-06	1.5882370444489e-06	2.99006263912283e-07	k__Eukaryota;p__Mucoromycota;c__Mucoromycetes;o__Mucorales;f__Phycomycetaceae;g__Phycomyces
f__Chytriomycetaceae;g__Rhizoclosmatium	1.96910358930128e-07	8.80691552096252e-07	1.68013180178619e-06	1.2656055563153e-06	1.23982284782738e-06	6.07706567951516e-07	k__Eukaryota;p__Chytridiomycota;c__Chytridiomycetes;o__Chytridiales;f__Chytriomycetaceae;g__Rhizoclosmatium
f__Holosporaceae;g__Candidatus Hydrogenosomobacter	0	2.17312723070424e-08	0	0	1.35242691366667e-06	0	k__Bacteria;p__Pseudomonadota;c__Alphaproteobacteria;o__Holosporales;f__Holosporaceae;g__Candidatus Hydrogenosomobacter
f__Sedimenticolaceae;g__Sedimenticola	1.38227049763322e-06	2.31038851827079e-07	2.66397673162225e-07	1.23523591454135e-06	2.45608994849409e-07	2.92044346467973e-07	k__Bacteria;p__Pseudomonadota;c__Gammaproteobacteria;o__Chromatiales;f__Sedimenticolaceae;g__Sedimenticola
f__Phanerochaetaceae;g__Phanerochaete	2.0371062187566e-07	4.30469840472489e-07	1.40776970500544e-06	5.72371983167154e-07	1.58826284675773e-06	2.56176911432579e-07	k__Eukaryota;p__Basidiomycota;c__Agaricomycetes;o__Polyporales;f__Phanerochaetaceae;g__Phanerochaete
f__Sulfurimonadaceae;g__Sulfuricurvum	4.24661772025413e-07	6.04934080421798e-07	1.05140513921761e-07	6.35372127096658e-07	2.51388075447224e-07	1.21647116928168e-06	k__Bacteria;p__Campylobacterota;c__Epsilonproteobacteria;o__Campylobacterales;f__Sulfurimonadaceae;g__Sulfuricurvum
f__Flavobacteriaceae;g__Hanstruepera	1.87646553206527e-07	6.83377762823673e-07	1.795769320539e-06	9.19129661393313e-07	1.34743878297651e-06	6.25135201866887e-07	k__Bacteria;p__Bacteroidota;c__Flavobacteriia;o__Flavobacteriales;f__Flavobacteriaceae;g__Hanstruepera
f__Dermatophilaceae;g__Agilicoccus	0	0	0	1.99913320553892e-06	0	0	k__Bacteria;p__Actinomycetota;c__Actinomycetes;o__Micrococcales;f__Dermatophilaceae;g__Agilicoccus
f__Victivallaceae;g__Victivallis	0	3.65090588120603e-07	1.00868059253462e-06	0	3.93321391336608e-08	0	k__Bacteria;p__Lentisphaerota;c__Lentisphaeria;o__Victivallales;f__Victivallaceae;g__Victivallis
f__Unclassified;g__Candidatus Accumulibacter	1.04153093523037e-06	1.83017736637438e-07	1.94143110745834e-07	3.4461592844686e-07	3.31832720199957e-08	1.81944878248907e-08	k__Bacteria;p__Pseudomonadota;c__Betaproteobacteria;o__Unclassified;f__Unclassified;g__Candidatus Accumulibacter
f__Carnobacteriaceae;g__Atopostipes	1.01868319531626e-07	0	5.29868632168718e-08	0	3.1788245847302e-08	2.32604864830832e-07	k__Bacteria;p__Bacillota;c__Bacilli;o__Lactobacillales;f__Carnobacteriaceae;g__Atopostipes
f__Unclassified;g__Polyrhizophydium	2.29466088488889e-07	7.73481182604975e-07	1.76715894272066e-06	9.13914322272111e-07	1.56395774931082e-06	5.52327944055699e-07	k__Eukaryota;p__Chytridiomycota;c__Chytridiomycetes;o__Rhizophydiales;f__Unclassified;g__Polyrhizophydium
f__Entomophthoraceae;g__Entomophthora	9.8679926843733e-08	4.49205580145581e-07	1.56262521907615e-06	8.28329598771116e-07	1.2244001255829e-06	2.24113769098078e-07	k__Eukaryota;p__Zoopagomycota;c__Entomophthoromycetes;o__Entomophthorales;f__Entomophthoraceae;g__Entomophthora
f__Piscirickettsiaceae;g__Cycloclasticus	3.48184554048711e-07	6.05899452377341e-07	1.96194368741165e-06	1.06068307880513e-06	1.06339622980519e-06	4.28442232342572e-07	k__Bacteria;p__Pseudomonadota;c__Gammaproteobacteria;o__Thiotrichales;f__Piscirickettsiaceae;g__Cycloclasticus
f__Sphingomonadaceae;g__Hephaestia	7.38630576422098e-08	4.85226071550432e-08	1.00481070968214e-06	3.44258287117023e-08	1.75781050455213e-08	1.63443893218659e-08	k__Bacteria;p__Pseudomonadota;c__Alphaproteobacteria;o__Sphingomonadales;f__Sphingomonadaceae;g__Hephaestia
f__Unclassified;g__Phapecoctavirus	0	0	0	0	0	0	k__Viruses;p__Uroviricota;c__Caudoviricetes;o__Unclassified;f__Unclassified;g__Phapecoctavirus
f__Bacillaceae;g__Shouchella	0	5.45037385113655e-08	1.38843682808074e-08	0	1.51592619923201e-08	0	k__Bacteria;p__Bacillota;c__Bacilli;o__Bacillales;f__Bacillaceae;g__Shouchella
f__Peptoclostridiaceae;g__Peptoclostridium	0	4.27251343703119e-07	1.00169406030145e-06	0	4.69882579723135e-07	3.78175185090907e-08	k__Bacteria;p__Bacillota;c__Clostridia;o__Peptostreptococcales;f__Peptoclostridiaceae;g__Peptoclostridium
f__Sphingobacteriaceae;g__Anseongella	0	2.5585938439333e-08	0	0	0	1.18373178966795e-06	k__Bacteria;p__Bacteroidota;c__Sphingobacteriia;o__Sphingobacteriales;f__Sphingobacteriaceae;g__Anseongella
f__Anaerovoracaceae;g__Aminicella	0	0	0	0	0	0	k__Bacteria;p__Bacillota;c__Clostridia;o__Peptostreptococcales;f__Anaerovoracaceae;g__Aminicella
f__Bacillaceae;g__Pelagirhabdus	1.06055238871528e-07	0	0	0	0	0	k__Bacteria;p__Bacillota;c__Bacilli;o__Bacillales;f__Bacillaceae;g__Pelagirhabdus
f__Flavobacteriaceae;g__Cellulophaga	9.91763934826878e-07	0	0	0	0	0	k__Bacteria;p__Bacteroidota;c__Flavobacteriia;o__Flavobacteriales;f__Flavobacteriaceae;g__Cellulophaga
f__Ancylistaceae;g__Conidiobolus	5.83601954354171e-08	5.83771297234063e-07	1.11044422433776e-06	1.10938090029734e-06	1.39496395872486e-06	4.28250166338097e-07	k__Eukaryota;p__Zoopagomycota;c__Entomophthoromycetes;o__Entomophthorales;f__Ancylistaceae;g__Conidiobolus
f__Muribaculaceae;g__Paramuribaculum	0	3.94151329756985e-08	0	0	0	9.91846945390735e-07	k__Bacteria;p__Bacteroidota;c__Bacteroidia;o__Bacteroidales;f__Muribaculaceae;g__Paramuribaculum
f__Eubacteriaceae;g__Alkalibacter	0	4.61564964132713e-07	9.81365458746528e-07	0	2.07898449745178e-07	1.19997895352553e-07	k__Bacteria;p__Bacillota;c__Clostridia;o__Eubacteriales;f__Eubacteriaceae;g__Alkalibacter
f__Mimiviridae;g__Fadolivirus	8.66542664334188e-08	3.74272161420393e-07	1.50157439022904e-06	5.22908197685754e-07	7.79782384409579e-07	2.38822051137625e-07	k__Viruses;p__Nucleocytoviricota;c__Megaviricetes;o__Imitervirales;f__Mimiviridae;g__Fadolivirus
f__Unclassified;g__Candidatus Kryptobacter	0	4.01098783369169e-07	9.69381348672275e-07	0	2.32329974842801e-07	1.24521097587725e-07	k__Bacteria;p__Candidatus Kryptoniota;c__Unclassified;o__Unclassified;f__Unclassified;g__Candidatus Kryptobacter
f__Unclassified;g__Harrisonburgvirus	9.80252566630019e-07	0	0	0	4.38157341691082e-07	0	k__Viruses;p__Uroviricota;c__Caudoviricetes;o__Unclassified;f__Unclassified;g__Harrisonburgvirus
f__Devosiaceae;g__Pelagibacterium	1.36158686680495e-08	4.07765257813896e-07	1.11985033876917e-06	2.99763859477142e-08	1.28039387534595e-07	7.9968520328858e-09	k__Bacteria;p__Pseudomonadota;c__Alphaproteobacteria;o__Hyphomicrobiales;f__Devosiaceae;g__Pelagibacterium
f__Eggerthellaceae;g__Xiamenia	1.64100462456469e-07	7.75102038978765e-08	0	0	9.80469478550036e-07	0	k__Bacteria;p__Actinomycetota;c__Coriobacteriia;o__Eggerthellales;f__Eggerthellaceae;g__Xiamenia
f__Flavobacteriaceae;g__Gelidibacter	0	1.20892203434811e-07	1.64384653973429e-07	4.18759515866095e-08	1.92953540963718e-07	9.91890973060947e-07	k__Bacteria;p__Bacteroidota;c__Flavobacteriia;o__Flavobacteriales;f__Flavobacteriaceae;g__Gelidibacter
f__Erysipelotrichaceae;g__Holdemania	0	0	0	0	1.24917523518867e-08	2.91813989731312e-08	k__Bacteria;p__Bacillota;c__Erysipelotrichia;o__Erysipelotrichales;f__Erysipelotrichaceae;g__Holdemania
f__Paracoccaceae;g__Pseudophaeobacter	1.30620082363423e-07	7.97748266482163e-07	1.24763068717877e-06	9.40574737866865e-07	1.39731357039954e-06	3.5940332696505e-07	k__Bacteria;p__Pseudomonadota;c__Alphaproteobacteria;o__Rhodobacterales;f__Paracoccaceae;g__Pseudophaeobacter
f__Oscillospiraceae;g__Pseudoclostridium	5.57671031715942e-08	4.23794803643868e-07	4.5249910636431e-09	0	0	0	k__Bacteria;p__Bacillota;c__Clostridia;o__Eubacteriales;f__Oscillospiraceae;g__Pseudoclostridium
f__Actinomycetaceae;g__Bowdeniella	1.92698720408473e-07	5.94798269867146e-08	7.0734939063524e-07	1.45349594309707e-06	9.99908644909797e-07	5.98675037437919e-07	k__Bacteria;p__Actinomycetota;c__Actinomycetes;o__Actinomycetales;f__Actinomycetaceae;g__Bowdeniella
f__Mucoraceae;g__Parasitella	1.12865220240577e-07	5.49984966407422e-07	1.41609122361744e-06	6.29459880902735e-07	7.92136900519392e-07	3.75197221808501e-07	k__Eukaryota;p__Mucoromycota;c__Mucoromycetes;o__Mucorales;f__Mucoraceae;g__Parasitella
f__Weeksellaceae;g__Epilithonimonas	0	0	8.56541912935512e-07	0	9.73972673026825e-08	3.9303677040062e-08	k__Bacteria;p__Bacteroidota;c__Flavobacteriia;o__Flavobacteriales;f__Weeksellaceae;g__Epilithonimonas
f__Straboviridae;g__Moonvirus	0	1.48322212533647e-08	0	0	9.36192380266357e-07	0	k__Viruses;p__Uroviricota;c__Caudoviricetes;o__Unclassified;f__Straboviridae;g__Moonvirus
f__Schitoviridae;g__Ithacavirus	0	9.356222427954e-07	1.02931114905302e-08	0	0	0	k__Viruses;p__Uroviricota;c__Caudoviricetes;o__Unclassified;f__Schitoviridae;g__Ithacavirus
f__Dermabacteraceae;g__Brachybacterium	1.5056443614296e-07	2.60444277075808e-07	8.68818435568867e-08	1.63475907791691e-06	5.67222621236574e-07	1.08519450116173e-07	k__Bacteria;p__Actinomycetota;c__Actinomycetes;o__Micrococcales;f__Dermabacteraceae;g__Brachybacterium
f__Yersiniaceae;g__Chania	0	0	0	0	0	3.5047762661193e-08	k__Bacteria;p__Pseudomonadota;c__Gammaproteobacteria;o__Enterobacterales;f__Yersiniaceae;g__Chania
f__Pasteurellaceae;g__Necropsobacter	7.37532444391488e-08	2.60275325093832e-08	0	3.85112270430408e-08	3.54510336386137e-08	3.93936338612104e-08	k__Bacteria;p__Pseudomonadota;c__Gammaproteobacteria;o__Pasteurellales;f__Pasteurellaceae;g__Necropsobacter
f__Unclassified;g__Saitoella	1.18064794477332e-07	8.99179213492273e-07	1.17748991593054e-06	9.66302853744335e-07	1.07738552215404e-06	4.94191076167549e-07	k__Eukaryota;p__Ascomycota;c__Unclassified;o__Unclassified;f__Unclassified;g__Saitoella
f__Zoogloeaceae;g__Uliginosibacterium	1.02769826235248e-06	7.5769419380521e-08	3.19684041562182e-08	7.2877470584492e-07	0	2.08588686165978e-07	k__Bacteria;p__Pseudomonadota;c__Betaproteobacteria;o__Rhodocyclales;f__Zoogloeaceae;g__Uliginosibacterium
f__Desulfuromonadaceae;g__Pelobacter	9.17005154923933e-07	2.5948691548102e-07	0	6.49873572755485e-07	2.75449049902782e-08	1.82887598232226e-08	k__Bacteria;p__Thermodesulfobacteriota;c__Desulfuromonadia;o__Desulfuromonadales;f__Desulfuromonadaceae;g__Pelobacter
f__Actinomycetaceae;g__Mobiluncus	0	5.45101184608886e-08	8.72788572362827e-07	0	1.2078046850882e-07	9.15966182456035e-07	k__Bacteria;p__Actinomycetota;c__Actinomycetes;o__Actinomycetales;f__Actinomycetaceae;g__Mobiluncus
f__Spirosomataceae;g__Arundinibacter	0	0	0	0	3.93644482070419e-07	0	k__Bacteria;p__Bacteroidota;c__Cytophagia;o__Cytophagales;f__Spirosomataceae;g__Arundinibacter
f__Cryptococcaceae;g__Cryptococcus	2.50275961064564e-07	6.72803633170672e-07	2.15359602420128e-06	8.68568137013307e-07	7.41646203537714e-07	1.6868153816366e-07	k__Eukaryota;p__Basidiomycota;c__Tremellomycetes;o__Tremellales;f__Cryptococcaceae;g__Cryptococcus
f__Flaviviridae;g__Pestivirus	2.28901589520632e-07	6.56343407405801e-07	1.34366463037332e-06	6.88859391501795e-07	2.02040023830285e-06	5.52274516692032e-07	k__Viruses;p__Kitrinoviricota;c__Flasuviricetes;o__Amarillovirales;f__Flaviviridae;g__Pestivirus
f__Marinilabiliaceae;g__Anaerophaga	0	0	0	0	0	0	k__Bacteria;p__Bacteroidota;c__Bacteroidia;o__Marinilabiliales;f__Marinilabiliaceae;g__Anaerophaga
f__Peptococcaceae;g__Desulfofundulus	0	4.25692974060193e-07	9.11018178987104e-07	0	3.10838458830475e-07	7.57268271464857e-08	k__Bacteria;p__Bacillota;c__Clostridia;o__Eubacteriales;f__Peptococcaceae;g__Desulfofundulus
f__Neisseriaceae;g__Snodgrassella	1.55713809988681e-07	4.29386502309913e-07	4.03281833875832e-07	4.42165940023505e-08	1.20095476436452e-06	2.21879692332064e-07	k__Bacteria;p__Pseudomonadota;c__Betaproteobacteria;o__Neisseriales;f__Neisseriaceae;g__Snodgrassella
f__Oceanospirillaceae;g__Marinospirillum	1.90356943820103e-08	2.20693143106278e-08	1.63788737076132e-08	2.26698066903525e-08	0	1.83226544161851e-07	k__Bacteria;p__Pseudomonadota;c__Gammaproteobacteria;o__Oceanospirillales;f__Oceanospirillaceae;g__Marinospirillum
f__Geobacteraceae;g__Geomonas	1.98194591879289e-07	3.41145389246042e-07	4.45128285262051e-07	1.84407860202882e-07	3.35181290382855e-07	2.02732707810918e-07	k__Bacteria;p__Thermodesulfobacteriota;c__Desulfuromonadia;o__Geobacterales;f__Geobacteraceae;g__Geomonas
f__Bacillaceae;g__Lederbergia	0	3.95444302463185e-07	9.04299208658518e-07	0	1.74840392333147e-07	1.13210303551796e-07	k__Bacteria;p__Bacillota;c__Bacilli;o__Bacillales;f__Bacillaceae;g__Lederbergia
f__Sporanaerobacteraceae;g__Anaerosalibacter	9.19454795574066e-07	2.21125766766501e-07	9.64343124285768e-08	9.55078430071652e-08	1.05257098987754e-07	6.31783275743477e-08	k__Bacteria;p__Bacillota;c__Tissierellia;o__Tissierellales;f__Sporanaerobacteraceae;g__Anaerosalibacter
f__Verrucomicrobiaceae;g__Prosthecobacter	0	6.4595442593385e-08	8.2755255180379e-07	1.891787934835e-08	9.41253944182975e-08	9.35379759625539e-07	k__Bacteria;p__Verrucomicrobiota;c__Verrucomicrobiae;o__Verrucomicrobiales;f__Verrucomicrobiaceae;g__Prosthecobacter
f__Clostridiaceae;g__Fervidicella	0	4.01402898561518e-07	8.9851697555771e-07	0	2.33885755988713e-07	9.74982899739492e-08	k__Bacteria;p__Bacillota;c__Clostridia;o__Eubacteriales;f__Clostridiaceae;g__Fervidicella
f__Mortierellaceae;g__Entomortierella	6.60444071268799e-08	4.61310517685862e-07	8.75552519781845e-07	4.23677851374845e-07	6.06051774950038e-07	2.90926002835261e-07	k__Eukaryota;p__Mucoromycota;c__Mortierellomycetes;o__Mortierellales;f__Mortierellaceae;g__Entomortierella
f__Eggerthellaceae;g__Raoultibacter	5.27031067989427e-07	1.14932747686025e-07	0	0	5.87222295330347e-07	1.07088279697139e-08	k__Bacteria;p__Actinomycetota;c__Coriobacteriia;o__Eggerthellales;f__Eggerthellaceae;g__Raoultibacter
f__Chromobacteriaceae;g__Aquitalea	1.01272969700334e-06	1.23399188551715e-07	1.98903693897281e-07	6.45586954069834e-07	3.19837606017689e-07	1.427631841729e-07	k__Bacteria;p__Pseudomonadota;c__Betaproteobacteria;o__Neisseriales;f__Chromobacteriaceae;g__Aquitalea
f__Trichomonascaceae;g__Trichomonascus	1.69988091965944e-07	3.13797814789942e-07	1.20499685744886e-06	5.30915851269233e-07	1.35768107692579e-06	4.75401019286282e-07	k__Eukaryota;p__Ascomycota;c__Saccharomycetes;o__Saccharomycetales;f__Trichomonascaceae;g__Trichomonascus
f__Carnobacteriaceae;g__Atopococcus	1.23005481507157e-07	6.6902961454514e-08	3.40608416964997e-08	2.39574545328993e-07	5.3444577506648e-07	0	k__Bacteria;p__Bacillota;c__Bacilli;o__Lactobacillales;f__Carnobacteriaceae;g__Atopococcus
f__Hepadnaviridae;g__Avihepadnavirus	1.87007572208472e-07	4.35630850808875e-07	1.14733744496017e-06	7.102715171226e-07	8.57204659565421e-07	3.22076892138172e-07	k__Viruses;p__Artverviricota;c__Revtraviricetes;o__Blubervirales;f__Hepadnaviridae;g__Avihepadnavirus
f__Pachyviridae;g__Gundelvirus	0	0	0	0	3.74556046460932e-07	0	k__Viruses;p__Uroviricota;c__Caudoviricetes;o__Unclassified;f__Pachyviridae;g__Gundelvirus
f__Spirosomataceae;g__Emticicia	0	0	3.32546679601818e-08	0	4.79502190761432e-09	3.86353272873012e-07	k__Bacteria;p__Bacteroidota;c__Cytophagia;o__Cytophagales;f__Spirosomataceae;g__Emticicia
f__Kappamycetaceae;g__Kappamyces	0	1.52823470258179e-07	7.29840173392403e-07	9.51863691920451e-07	8.18531870298257e-07	1.45091854510694e-07	k__Eukaryota;p__Chytridiomycota;c__Chytridiomycetes;o__Rhizophydiales;f__Kappamycetaceae;g__Kappamyces
f__Unclassified;g__Pandoravirus	2.45393035192998e-08	4.09278968961054e-07	1.83099482964054e-06	3.26062452677928e-07	5.5600872276442e-07	2.12465336413217e-07	k__Viruses;p__Unclassified;c__Unclassified;o__Unclassified;f__Unclassified;g__Pandoravirus
f__Chytriomycetaceae;g__Podochytrium	1.37644445038697e-07	2.6854497505944e-07	9.43656829949252e-07	6.256442163492e-07	1.18090790353067e-06	5.0281880798477e-07	k__Eukaryota;p__Chytridiomycota;c__Chytridiomycetes;o__Chytridiales;f__Chytriomycetaceae;g__Podochytrium
f__Veillonellaceae;g__Dialister	1.29623069882311e-08	0	1.0663194869448e-08	2.54687581578107e-08	1.87842453517404e-07	8.6481891576265e-07	k__Bacteria;p__Bacillota;c__Negativicutes;o__Veillonellales;f__Veillonellaceae;g__Dialister
f__Oxalobacteraceae;g__Rugamonas	0	1.71540838473995e-08	3.55698663337647e-08	1.92076528387827e-08	0	8.6149357983687e-07	k__Bacteria;p__Pseudomonadota;c__Betaproteobacteria;o__Burkholderiales;f__Oxalobacteraceae;g__Rugamonas
f__Calotrichaceae;g__Calothrix	1.62651954083373e-07	5.65729773910169e-07	1.29972543916778e-06	8.77917993963898e-07	1.3137677232329e-06	6.40623053025093e-07	k__Bacteria;p__Cyanobacteriota;c__Cyanophyceae;o__Nostocales;f__Calotrichaceae;g__Calothrix
f__Cunninghamellaceae;g__Cunninghamella	3.34057102575837e-07	5.09937093869659e-07	1.20703193271736e-06	9.07031294851032e-07	1.55710522959667e-06	4.92701988948705e-07	k__Eukaryota;p__Mucoromycota;c__Mucoromycetes;o__Mucorales;f__Cunninghamellaceae;g__Cunninghamella
f__Powellomycetaceae;g__Thoreauomyces	1.64046566949561e-07	6.2011597854462e-07	1.49890872188433e-06	8.32398763194667e-07	1.13423877139987e-06	4.60069329543054e-07	k__Eukaryota;p__Chytridiomycota;c__Chytridiomycetes;o__Spizellomycetales;f__Powellomycetaceae;g__Thoreauomyces
f__Peptoniphilaceae;g__Anaerosphaera	8.72628348019648e-07	1.11087152497576e-08	8.01355633831423e-08	0	5.05180400673747e-08	2.36894673525095e-08	k__Bacteria;p__Bacillota;c__Tissierellia;o__Tissierellales;f__Peptoniphilaceae;g__Anaerosphaera
f__Debaryomycetaceae;g__Candida	7.43607156397077e-08	3.4316317598124e-07	1.24639152007431e-06	4.696378732283e-07	9.07374067030801e-07	2.35916096477451e-07	k__Eukaryota;p__Ascomycota;c__Saccharomycetes;o__Saccharomycetales;f__Debaryomycetaceae;g__Candida
f__Orthoherpesviridae;g__Rhadinovirus	8.95306173127021e-08	3.93022041727371e-07	8.81760287168474e-07	4.17900854708377e-07	9.40206150921526e-07	2.8582247913496e-07	k__Viruses;p__Peploviricota;c__Herviviricetes;o__Herpesvirales;f__Orthoherpesviridae;g__Rhadinovirus
f__Archangiaceae;g__Archangium	3.28412687460396e-07	6.73948669904516e-07	1.22455778431155e-06	1.10866986687536e-06	1.90637618589518e-06	2.31979067531778e-07	k__Bacteria;p__Myxococcota;c__Myxococcia;o__Myxococcales;f__Archangiaceae;g__Archangium
f__Sulfurospirillaceae;g__Sulfurospirillum	8.40956535455672e-09	8.94744978038225e-08	2.75013313817774e-07	2.64479694159955e-08	1.82380734094639e-07	2.13201311139575e-07	k__Bacteria;p__Campylobacterota;c__Epsilonproteobacteria;o__Campylobacterales;f__Sulfurospirillaceae;g__Sulfurospirillum
f__Clostridiaceae;g__Abyssisolibacter	0	4.69572565452044e-07	8.39321239283142e-07	0	3.59266372895217e-07	1.53926007303441e-07	k__Bacteria;p__Bacillota;c__Clostridia;o__Eubacteriales;f__Clostridiaceae;g__Abyssisolibacter
f__Sphingobacteriaceae;g__Arcticibacter	0	3.19435830187555e-08	1.4647245638787e-08	3.45925373296e-09	5.33072949106093e-09	4.51420653951765e-07	k__Bacteria;p__Bacteroidota;c__Sphingobacteriia;o__Sphingobacteriales;f__Sphingobacteriaceae;g__Arcticibacter
f__Planococcaceae;g__Planomicrobium	0	3.41336463991898e-08	7.7269527970797e-09	1.43821664233992e-07	3.77031946798889e-08	0	k__Bacteria;p__Bacillota;c__Bacilli;o__Bacillales;f__Planococcaceae;g__Planomicrobium
f__Eggerthellaceae;g__Arabiibacter	0	9.44239296681632e-08	0	0	8.55699228494522e-07	5.13131338720422e-08	k__Bacteria;p__Actinomycetota;c__Coriobacteriia;o__Eggerthellales;f__Eggerthellaceae;g__Arabiibacter
f__Microbacteriaceae;g__Herbiconiux	2.05016670976879e-07	9.8263465803541e-08	4.87646105373188e-08	9.94873365052887e-08	8.79580839706129e-07	7.50923910306057e-08	k__Bacteria;p__Actinomycetota;c__Actinomycetes;o__Micrococcales;f__Microbacteriaceae;g__Herbiconiux
f__Terramycetaceae;g__Terramyces	6.87726665276568e-08	3.28052059694865e-07	1.07877939140702e-06	4.53125151850368e-07	8.17480778505626e-07	3.99761593095175e-07	k__Eukaryota;p__Chytridiomycota;c__Chytridiomycetes;o__Rhizophydiales;f__Terramycetaceae;g__Terramyces
f__Pseudonocardiaceae;g__Lentzea	1.0581505600117e-07	5.70842940819654e-07	1.44438279006602e-06	3.08828180801456e-07	1.17365054186819e-06	2.59960295224736e-07	k__Bacteria;p__Actinomycetota;c__Actinomycetes;o__Pseudonocardiales;f__Pseudonocardiaceae;g__Lentzea
f__Piptocephalidaceae;g__Piptocephalis	8.50685210735543e-08	3.08207978135713e-07	1.03333420661399e-06	6.05790408242572e-07	5.57121035304025e-07	6.5469813250451e-07	k__Eukaryota;p__Zoopagomycota;c__Zoopagomycetes;o__Zoopagales;f__Piptocephalidaceae;g__Piptocephalis
f__Lentimicrobiaceae;g__Lentimicrobium	1.15676773934543e-07	6.97995873027908e-07	1.0241308237967e-06	7.61035962201919e-07	8.99597930691782e-07	1.19521639814719e-06	k__Bacteria;p__Bacteroidota;c__Bacteroidia;o__Bacteroidales;f__Lentimicrobiaceae;g__Lentimicrobium
f__Erythrobacteraceae;g__Croceicoccus	2.88865151051512e-08	1.26835139786286e-08	8.81674652429878e-07	4.18214087354243e-08	1.1151640972384e-08	3.77736997600722e-08	k__Bacteria;p__Pseudomonadota;c__Alphaproteobacteria;o__Sphingomonadales;f__Erythrobacteraceae;g__Croceicoccus
f__Atopobiaceae;g__Olsenella	0	3.72212864021144e-08	2.24297658539095e-08	0	6.86261329540348e-08	4.46647709855448e-08	k__Bacteria;p__Actinomycetota;c__Coriobacteriia;o__Coriobacteriales;f__Atopobiaceae;g__Olsenella
f__Breoghaniaceae;g__Breoghania	0	2.32883456027708e-07	1.36720917953412e-06	2.15107593127671e-07	6.06249070754281e-07	2.03542986516933e-07	k__Bacteria;p__Pseudomonadota;c__Alphaproteobacteria;o__Hyphomicrobiales;f__Breoghaniaceae;g__Breoghania
f__Chromobacteriaceae;g__Vogesella	5.891957712076e-08	9.98534444713738e-07	6.74204585298879e-07	3.1628635154274e-07	4.1590024662991e-07	1.91060306259782e-07	k__Bacteria;p__Pseudomonadota;c__Betaproteobacteria;o__Neisseriales;f__Chromobacteriaceae;g__Vogesella
f__Lachnospiraceae;g__Parablautia	6.81988344147228e-07	1.01766472616836e-06	1.36474336407801e-08	0	4.175357589675e-09	0	k__Bacteria;p__Bacillota;c__Clostridia;o__Lachnospirales;f__Lachnospiraceae;g__Parablautia
f__Neisseriaceae;g__Kingella	6.07320131919584e-07	5.33456008142917e-07	2.55515463688603e-07	9.66708159977036e-07	8.34931116259294e-08	7.8739995051154e-07	k__Bacteria;p__Pseudomonadota;c__Betaproteobacteria;o__Neisseriales;f__Neisseriaceae;g__Kingella
f__Endozoicomonadaceae;g__Kistimonas	5.80011435151838e-08	9.56826937226156e-07	0	4.77539215035827e-08	1.09524720468049e-07	2.18590926077373e-07	k__Bacteria;p__Pseudomonadota;c__Gammaproteobacteria;o__Oceanospirillales;f__Endozoicomonadaceae;g__Kistimonas
f__Cunninghamellaceae;g__Halteromyces	0	3.28840582163031e-07	9.44375419264077e-07	6.33302342273302e-07	9.00590283607471e-07	2.54125646261082e-07	k__Eukaryota;p__Mucoromycota;c__Mucoromycetes;o__Mucorales;f__Cunninghamellaceae;g__Halteromyces
f__Spongiibacteraceae;g__Spongiibacter	4.47610271259052e-08	4.43505978084262e-07	1.5622197558479e-07	0	1.51566313861102e-08	3.75068473006786e-07	k__Bacteria;p__Pseudomonadota;c__Gammaproteobacteria;o__Cellvibrionales;f__Spongiibacteraceae;g__Spongiibacter
f__Methanococcaceae;g__Methanococcus	0	0	2.28084029511642e-08	0	0	1.45159450129713e-07	k__Archaea;p__Euryarchaeota;c__Methanococci;o__Methanococcales;f__Methanococcaceae;g__Methanococcus
f__Unclassified;g__Chakrabartyvirus	3.20269286012165e-07	3.15610714014916e-07	0	7.37290118014072e-07	5.33658638613727e-08	1.33136779743174e-08	k__Viruses;p__Uroviricota;c__Caudoviricetes;o__Unclassified;f__Unclassified;g__Chakrabartyvirus
f__Alteromonadaceae;g__Bowmanella	0	1.9355540412643e-07	1.38196747030692e-07	1.47797476223875e-07	2.07662500406198e-07	3.24538475010696e-07	k__Bacteria;p__Pseudomonadota;c__Gammaproteobacteria;o__Alteromonadales;f__Alteromonadaceae;g__Bowmanella
f__Nitrosopumilaceae;g__Nitrosopumilus	1.44124783970342e-07	3.03800554054127e-07	1.01556992665417e-06	4.58020108563196e-07	7.3769344091714e-07	3.3511789573167e-07	k__Archaea;p__Nitrososphaerota;c__Nitrososphaeria;o__Nitrosopumilales;f__Nitrosopumilaceae;g__Nitrosopumilus
f__Tulasnellaceae;g__Tulasnella	1.65615538699841e-07	6.61414909634476e-07	1.06048626542876e-06	8.49725314600383e-07	1.12440010222651e-06	2.90530796784537e-07	k__Eukaryota;p__Basidiomycota;c__Agaricomycetes;o__Cantharellales;f__Tulasnellaceae;g__Tulasnella
f__Sporomusaceae;g__Pelosinus	0	9.81944029295002e-08	1.07203701547344e-08	0	1.32653702495139e-07	0	k__Bacteria;p__Bacillota;c__Negativicutes;o__Selenomonadales;f__Sporomusaceae;g__Pelosinus
f__Oxalobacteraceae;g__Collimonas	6.66402182095872e-09	6.01229615628335e-09	8.83878718133764e-07	0	0	3.7397198384415e-08	k__Bacteria;p__Pseudomonadota;c__Betaproteobacteria;o__Burkholderiales;f__Oxalobacteraceae;g__Collimonas
f__Unclassified;g__Nonagvirus	0	3.24168134846917e-08	2.25819365288482e-07	0	7.9448923493953e-07	0	k__Viruses;p__Uroviricota;c__Caudoviricetes;o__Unclassified;f__Unclassified;g__Nonagvirus
f__Thermotaleaceae;g__Anaerosolibacter	0	2.65601974664075e-08	7.02346860901542e-07	0	1.01615790474927e-07	4.3072601183932e-07	k__Bacteria;p__Bacillota;c__Clostridia;o__Peptostreptococcales;f__Thermotaleaceae;g__Anaerosolibacter
f__Rhodanobacteraceae;g__Chiayiivirga	1.86888443394949e-07	7.15355023451167e-07	1.21041206577429e-06	8.04286366910567e-07	1.0299011601016e-06	4.09656954516652e-07	k__Bacteria;p__Pseudomonadota;c__Gammaproteobacteria;o__Xanthomonadales;f__Rhodanobacteraceae;g__Chiayiivirga
f__Lipomycetaceae;g__Lipomyces	0	2.84693519381062e-07	1.03774518824571e-06	7.88367176287242e-07	7.47504064349893e-07	1.93704644739194e-07	k__Eukaryota;p__Ascomycota;c__Saccharomycetes;o__Saccharomycetales;f__Lipomycetaceae;g__Lipomyces
f__Halorubellaceae;g__Halorubellus	7.31071754883852e-08	3.39102303413688e-07	6.08058851799999e-07	5.24099433150634e-07	1.07196271860225e-06	1.17077857670914e-07	k__Archaea;p__Euryarchaeota;c__Halobacteria;o__Halobacteriales;f__Halorubellaceae;g__Halorubellus
f__Bacillaceae;g__Robertmurraya	0	2.93196498302092e-08	4.2454040655008e-08	7.80947324847405e-07	2.15636103084939e-07	5.94396961638657e-07	k__Bacteria;p__Bacillota;c__Bacilli;o__Bacillales;f__Bacillaceae;g__Robertmurraya
f__Sutterellaceae;g__Turicimonas	3.1222197951137e-07	3.86744251823829e-07	1.46249155852772e-07	1.14174240795552e-06	1.17719241120511e-06	1.86714387805393e-07	k__Bacteria;p__Pseudomonadota;c__Betaproteobacteria;o__Burkholderiales;f__Sutterellaceae;g__Turicimonas
f__Schizosaccharomycetaceae;g__Schizosaccharomyces	1.13104181673427e-07	6.34450702181012e-07	1.08311694346806e-06	7.9167055131906e-07	1.4913804311386e-06	4.37132497671131e-07	k__Eukaryota;p__Ascomycota;c__Schizosaccharomycetes;o__Schizosaccharomycetales;f__Schizosaccharomycetaceae;g__Schizosaccharomyces
f__Microscillaceae;g__Microscilla	4.61726315946252e-08	8.46277887526469e-08	2.76194048724809e-07	9.45741543633795e-08	5.24748166083547e-07	1.3802011404687e-07	k__Bacteria;p__Bacteroidota;c__Cytophagia;o__Cytophagales;f__Microscillaceae;g__Microscilla
f__Serendipitaceae;g__Serendipita	1.79730489021821e-07	6.70001236534535e-07	1.16697297313948e-06	4.71560887258379e-07	1.25931721805794e-06	3.96674948615948e-07	k__Eukaryota;p__Basidiomycota;c__Agaricomycetes;o__Sebacinales;f__Serendipitaceae;g__Serendipita
f__Lichtheimiaceae;g__Lichtheimia	1.65239056076993e-07	4.97223859328203e-07	1.30290421545556e-06	4.97859461164759e-07	1.03068834814151e-06	3.60164525100331e-07	k__Eukaryota;p__Mucoromycota;c__Mucoromycetes;o__Mucorales;f__Lichtheimiaceae;g__Lichtheimia
f__Oscillochloridaceae;g__Candidatus Chloroploca	4.97489455098869e-08	4.74603279710678e-07	8.80159609156247e-07	4.11194001470438e-07	6.20157701379449e-07	2.07252111214315e-07	k__Bacteria;p__Chloroflexota;c__Chloroflexia;o__Chloroflexales;f__Oscillochloridaceae;g__Candidatus Chloroploca
f__Desulfonauticaceae;g__Desulfonauticus	0	3.93212425801157e-07	7.65215917750313e-07	0	2.29271187560591e-07	6.31394727007836e-08	k__Bacteria;p__Thermodesulfobacteriota;c__Desulfovibrionia;o__Desulfovibrionales;f__Desulfonauticaceae;g__Desulfonauticus
f__Vallitaleaceae;g__Petrocella	0	3.99511702023949e-07	7.60787302790853e-07	0	1.39548274470724e-07	7.12316273918295e-08	k__Bacteria;p__Bacillota;c__Clostridia;o__Lachnospirales;f__Vallitaleaceae;g__Petrocella
f__Halomonadaceae;g__Halovibrio	2.27907764407844e-07	1.44631414476356e-07	0	6.8040262417474e-07	2.60868372878969e-08	5.07782952274437e-07	k__Bacteria;p__Pseudomonadota;c__Gammaproteobacteria;o__Oceanospirillales;f__Halomonadaceae;g__Halovibrio
f__Oceanospirillaceae;g__Litoribrevibacter	8.90268334425555e-09	1.58059126863772e-07	4.39417369840607e-08	0	8.161263059267e-09	5.81823731782017e-07	k__Bacteria;p__Pseudomonadota;c__Gammaproteobacteria;o__Oceanospirillales;f__Oceanospirillaceae;g__Litoribrevibacter
f__Rhizobiaceae;g__Agrobacterium	4.04349849300527e-07	5.45037385113655e-08	8.89843339570729e-08	7.19381617033778e-07	4.6417183666506e-08	5.31192652960642e-08	k__Bacteria;p__Pseudomonadota;c__Alphaproteobacteria;o__Hyphomicrobiales;f__Rhizobiaceae;g__Agrobacterium
f__Casjensviridae;g__Redjacvirus	1.74198139274476e-07	9.98232033183672e-08	0	5.05332502884005e-08	8.32138337038762e-07	0	k__Viruses;p__Uroviricota;c__Caudoviricetes;o__Unclassified;f__Casjensviridae;g__Redjacvirus
f__Thermomonosporaceae;g__Actinomadura	4.74002021038349e-07	2.75267897491862e-07	8.42570220876955e-07	8.92525535842915e-07	7.67098713164608e-07	2.58004383824653e-07	k__Bacteria;p__Actinomycetota;c__Actinomycetes;o__Streptosporangiales;f__Thermomonosporaceae;g__Actinomadura
f__Thermoanaerobacteraceae;g__Ammonifex	0	3.17200616879424e-07	7.50116519803508e-07	0	2.64598026960717e-07	1.01296924674635e-07	k__Bacteria;p__Bacillota;c__Clostridia;o__Thermoanaerobacterales;f__Thermoanaerobacteraceae;g__Ammonifex
f__Oscillospiraceae;g__Ruthenibacterium	0	3.27646985468943e-08	1.46667708338975e-08	0	3.3692747740185e-08	1.44247755755826e-08	k__Bacteria;p__Bacillota;c__Clostridia;o__Eubacteriales;f__Oscillospiraceae;g__Ruthenibacterium
f__Piscirickettsiaceae;g__Thiomicrorhabdus	4.90996476231998e-08	2.78711547330196e-07	0	0	0	1.58617249673687e-07	k__Bacteria;p__Pseudomonadota;c__Gammaproteobacteria;o__Thiotrichales;f__Piscirickettsiaceae;g__Thiomicrorhabdus
f__Intrasporangiaceae;g__Tetrasphaera	0	0	0	1.47673154500133e-06	1.26467032425436e-07	0	k__Bacteria;p__Actinomycetota;c__Actinomycetes;o__Micrococcales;f__Intrasporangiaceae;g__Tetrasphaera
f__Actinomycetaceae;g__Actinotignum	1.29675426034045e-07	6.10569107826625e-08	1.45774418595205e-07	1.48028506504585e-07	7.4141217050569e-07	1.95123484339711e-07	k__Bacteria;p__Actinomycetota;c__Actinomycetes;o__Actinomycetales;f__Actinomycetaceae;g__Actinotignum
f__Thermohalobacteraceae;g__Thermohalobacter	1.07239489625702e-08	4.2932175556085e-08	1.64049151316894e-08	0	5.37337531615748e-08	0	k__Bacteria;p__Bacillota;c__Tissierellia;o__Tissierellales;f__Thermohalobacteraceae;g__Thermohalobacter
f__Atopobiaceae;g__Thermophilibacter	1.21143055841398e-07	3.15426595952101e-08	1.91786291086932e-08	0	7.01344170245723e-09	0	k__Bacteria;p__Actinomycetota;c__Coriobacteriia;o__Coriobacteriales;f__Atopobiaceae;g__Thermophilibacter
f__Thiofilaceae;g__Thiofilum	1.71072383678421e-07	5.27370158119357e-08	0	1.21684901483435e-07	6.57015419277618e-09	8.7171462082767e-08	k__Bacteria;p__Pseudomonadota;c__Gammaproteobacteria;o__Thiotrichales;f__Thiofilaceae;g__Thiofilum
f__Alloherpesviridae;g__Batrachovirus	4.83668170727745e-08	2.79431201696283e-07	6.29809350408093e-07	4.32785029571217e-07	7.95132289697735e-07	7.35232962700188e-08	k__Viruses;p__Peploviricota;c__Herviviricetes;o__Herpesvirales;f__Alloherpesviridae;g__Batrachovirus
f__Rhodospirillaceae;g__Elstera	0	0	8.17694491006775e-08	0	0	1.82079440827777e-07	k__Bacteria;p__Pseudomonadota;c__Alphaproteobacteria;o__Rhodospirillales;f__Rhodospirillaceae;g__Elstera
f__Mycoplasmoidaceae;g__Malacoplasma	0	7.15610351415465e-07	0	0	0	0	k__Bacteria;p__Mycoplasmatota;c__Unclassified;o__Mycoplasmoidales;f__Mycoplasmoidaceae;g__Malacoplasma
f__Lachnospiraceae;g__Aequitasia	5.36279806541413e-07	0	0	0	0	0	k__Bacteria;p__Bacillota;c__Clostridia;o__Lachnospirales;f__Lachnospiraceae;g__Aequitasia
f__Paracoccaceae;g__Sinirhodobacter	5.05113537091297e-08	2.15958641863312e-07	1.94876150217451e-07	2.5034536277547e-07	3.61088503783057e-07	6.99048490568082e-08	k__Bacteria;p__Pseudomonadota;c__Alphaproteobacteria;o__Rhodobacterales;f__Paracoccaceae;g__Sinirhodobacter
f__Methanosarcinaceae;g__Methanosarcina	1.53382881595979e-08	9.08663174491846e-08	2.0791688436625e-07	1.07008466656557e-07	1.51885404627408e-07	5.09341594950145e-08	k__Archaea;p__Euryarchaeota;c__Methanomicrobia;o__Methanosarcinales;f__Methanosarcinaceae;g__Methanosarcina
f__Pasteurellaceae;g__Rodentibacter	0	0	2.21674578501833e-07	1.09166032839758e-07	4.70530685553973e-08	1.50728658422652e-07	k__Bacteria;p__Pseudomonadota;c__Gammaproteobacteria;o__Pasteurellales;f__Pasteurellaceae;g__Rodentibacter
f__Planococcaceae;g__Metasolibacillus	0	0	0	0	1.72153064764215e-07	0	k__Bacteria;p__Bacillota;c__Bacilli;o__Bacillales;f__Planococcaceae;g__Metasolibacillus
f__Oceanospirillaceae;g__Bacterioplanes	0	1.25026496975178e-08	0	0	0	2.17745382882273e-07	k__Bacteria;p__Pseudomonadota;c__Gammaproteobacteria;o__Oceanospirillales;f__Oceanospirillaceae;g__Bacterioplanes
f__Oceanospirillaceae;g__Neptunomonas	3.32311712991296e-07	6.05012243485937e-07	1.30666740098246e-07	4.28374825131744e-07	8.7574665834412e-08	5.86708916250088e-07	k__Bacteria;p__Pseudomonadota;c__Gammaproteobacteria;o__Oceanospirillales;f__Oceanospirillaceae;g__Neptunomonas
f__Demequinaceae;g__Demequina	4.961444237133e-08	2.57573334181836e-07	3.41642890789595e-07	1.29781036678329e-06	2.75641094311061e-07	2.85288842619923e-07	k__Bacteria;p__Actinomycetota;c__Actinomycetes;o__Micrococcales;f__Demequinaceae;g__Demequina
f__Lachnospiraceae;g__Bilifractor	0	4.93102440437827e-07	7.06681547506215e-07	0	1.83343514709785e-07	5.55976433066688e-08	k__Bacteria;p__Bacillota;c__Clostridia;o__Lachnospirales;f__Lachnospiraceae;g__Bilifractor
f__Mortierellaceae;g__Lobosporangium	1.06137479419299e-07	4.47792024572274e-07	6.74518672246924e-07	8.41480747634574e-07	9.78820693759175e-07	2.6669664588738e-07	k__Eukaryota;p__Mucoromycota;c__Mortierellomycetes;o__Mortierellales;f__Mortierellaceae;g__Lobosporangium
f__Alteromonadaceae;g__Aliagarivorans	5.91236989476762e-08	1.76653421676894e-08	3.4910356154442e-08	0	0	9.32152837428711e-08	k__Bacteria;p__Pseudomonadota;c__Gammaproteobacteria;o__Alteromonadales;f__Alteromonadaceae;g__Aliagarivorans
f__Halobacteroidaceae;g__Halobacteroides	0	9.58307487854677e-09	2.32844817048403e-07	9.85316508159165e-08	2.76527267058962e-07	6.57291763928532e-08	k__Bacteria;p__Bacillota;c__Clostridia;o__Halanaerobiales;f__Halobacteroidaceae;g__Halobacteroides
f__Poxviridae;g__Centapoxvirus	3.1119523434919e-08	3.7182067148598e-07	8.9411250230179e-07	9.14772405545416e-07	1.00668125680382e-06	3.28880867869192e-07	k__Viruses;p__Nucleocytoviricota;c__Pokkesviricetes;o__Chitovirales;f__Poxviridae;g__Centapoxvirus
f__Porphyromonadaceae;g__Lascolabacillus	0	1.73544241736578e-08	1.3262680148831e-08	0	7.24024454476033e-09	6.901616498275e-07	k__Bacteria;p__Bacteroidota;c__Bacteroidia;o__Bacteroidales;f__Porphyromonadaceae;g__Lascolabacillus
f__Ancylistaceae;g__Neoconidiobolus	1.10379552329139e-07	4.59607700296253e-07	9.74812196231564e-07	5.08195994955021e-07	9.7307369224541e-07	5.0086636639605e-07	k__Eukaryota;p__Zoopagomycota;c__Entomophthoromycetes;o__Entomophthorales;f__Ancylistaceae;g__Neoconidiobolus
f__Haladaptataceae;g__Haladaptatus	1.47729907143128e-07	4.81556123706258e-07	8.45481445347407e-07	3.69685492636982e-07	6.83510555056082e-07	1.32262598299926e-07	k__Archaea;p__Euryarchaeota;c__Halobacteria;o__Halobacteriales;f__Haladaptataceae;g__Haladaptatus
f__Frankiaceae;g__Protofrankia	3.3389139076793e-07	5.61084261721522e-08	1.18771863345501e-06	0	7.9541880575068e-08	5.4818387664578e-07	k__Bacteria;p__Actinomycetota;c__Actinomycetes;o__Frankiales;f__Frankiaceae;g__Protofrankia
f__Serpulaceae;g__Serpula	2.35492121789004e-08	3.26262857657375e-07	1.1681384118469e-06	8.02331419689232e-08	2.2393910441456e-07	0	k__Eukaryota;p__Basidiomycota;c__Agaricomycetes;o__Boletales;f__Serpulaceae;g__Serpula
f__Poxviridae;g__Vespertilionpoxvirus	1.51294204840256e-07	4.29610444705615e-07	1.15217061414436e-06	3.5119063842146e-07	6.83642887201512e-07	2.00022808358472e-07	k__Viruses;p__Nucleocytoviricota;c__Pokkesviricetes;o__Chitovirales;f__Poxviridae;g__Vespertilionpoxvirus
f__Ktedonobacteraceae;g__Ktedonobacter	1.25005251531366e-07	2.58025689724273e-07	6.57732415889925e-07	6.22049666782206e-07	8.0416994412069e-07	3.10349007048891e-07	k__Bacteria;p__Chloroflexota;c__Ktedonobacteria;o__Ktedonobacterales;f__Ktedonobacteraceae;g__Ktedonobacter
f__Frankiaceae;g__Frankia	4.73723322943689e-08	1.47806748574245e-08	4.40598545811015e-07	3.86491333764807e-08	1.29163710334761e-07	2.22846860224546e-07	k__Bacteria;p__Actinomycetota;c__Actinomycetes;o__Frankiales;f__Frankiaceae;g__Frankia
f__Polyangiaceae;g__Sorangium	9.55935469348295e-08	5.50928794905192e-07	9.52977333472343e-07	5.78685343765403e-07	9.18356335064639e-07	3.87052591475799e-07	k__Bacteria;p__Myxococcota;c__Unclassified;o__Polyangiales;f__Polyangiaceae;g__Sorangium
f__Methylococcaceae;g__Methylicorpusculum	0	0	0	0	0	6.75748516700155e-07	k__Bacteria;p__Pseudomonadota;c__Gammaproteobacteria;o__Methylococcales;f__Methylococcaceae;g__Methylicorpusculum
f__Bacillaceae;g__Rubeoparvulum	4.5481778835999e-08	0	0	0	0	0	k__Bacteria;p__Bacillota;c__Bacilli;o__Bacillales;f__Bacillaceae;g__Rubeoparvulum
f__Chromobacteriaceae;g__Gulbenkiania	0	1.05704220194542e-07	0	6.71167766492995e-07	1.10249177922866e-07	2.94144219937282e-07	k__Bacteria;p__Pseudomonadota;c__Betaproteobacteria;o__Neisseriales;f__Chromobacteriaceae;g__Gulbenkiania
f__Mycenaceae;g__Mycena	2.22753992317441e-07	4.58838902940331e-07	1.55178003198133e-06	3.54848174478306e-07	9.44991242505647e-07	2.30661947909163e-07	k__Eukaryota;p__Basidiomycota;c__Agaricomycetes;o__Agaricales;f__Mycenaceae;g__Mycena
f__Eggerthellaceae;g__Curtanaerobium	0	7.6032832310617e-09	0	0	7.40354424647556e-07	0	k__Bacteria;p__Actinomycetota;c__Coriobacteriia;o__Eggerthellales;f__Eggerthellaceae;g__Curtanaerobium
f__Actinomycetaceae;g__Arcanobacterium	0	7.55576273160057e-09	6.66041514252135e-07	2.12987367037841e-07	2.07793681183282e-08	5.52508988011741e-07	k__Bacteria;p__Actinomycetota;c__Actinomycetes;o__Actinomycetales;f__Actinomycetaceae;g__Arcanobacterium
f__Gracilibacteraceae;g__Gracilibacter	0	3.51694841352585e-07	6.64753876551e-07	0	1.99963394380385e-07	3.17551682607682e-08	k__Bacteria;p__Bacillota;c__Clostridia;o__Eubacteriales;f__Gracilibacteraceae;g__Gracilibacter
f__Ferrimonadaceae;g__Ferrimonas	9.78181862986694e-08	7.39239953165365e-07	3.29445781836447e-07	1.22637678524039e-07	2.89440148478924e-07	1.44665233238915e-08	k__Bacteria;p__Pseudomonadota;c__Gammaproteobacteria;o__Alteromonadales;f__Ferrimonadaceae;g__Ferrimonas
f__Bacillaceae;g__Radiobacillus	3.33316465034473e-07	7.46507110361299e-07	0	0	0	0	k__Bacteria;p__Bacillota;c__Bacilli;o__Bacillales;f__Bacillaceae;g__Radiobacillus
f__Herpetosiphonaceae;g__Herpetosiphon	3.50809933708481e-07	5.38452103158055e-07	8.15270453696131e-07	8.92027707174542e-07	5.8135911704732e-07	5.00195704658822e-07	k__Bacteria;p__Chloroflexota;c__Chloroflexia;o__Herpetosiphonales;f__Herpetosiphonaceae;g__Herpetosiphon
f__Sphingobacteriaceae;g__Albibacterium	0	1.80196613391537e-08	1.52767834124968e-08	0	0	6.07897647504047e-07	k__Bacteria;p__Bacteroidota;c__Sphingobacteriia;o__Sphingobacteriales;f__Sphingobacteriaceae;g__Albibacterium
f__Echinimonadaceae;g__Neiella	7.39022409945895e-09	1.74521112549353e-07	5.89639453880275e-08	0	2.42939353481659e-07	4.45825773536468e-08	k__Bacteria;p__Pseudomonadota;c__Gammaproteobacteria;o__Alteromonadales;f__Echinimonadaceae;g__Neiella
f__Unclassified;g__Ficleduovirus	0	4.86408149822084e-08	1.18586705815131e-07	7.1141782545941e-08	4.39671124058296e-07	7.88766623654807e-08	k__Viruses;p__Uroviricota;c__Caudoviricetes;o__Unclassified;f__Unclassified;g__Ficleduovirus
f__Coprobacillaceae;g__Longibaculum	6.5566615666246e-08	0	6.55973892433342e-07	0	0	2.73670047362692e-08	k__Bacteria;p__Bacillota;c__Erysipelotrichia;o__Erysipelotrichales;f__Coprobacillaceae;g__Longibaculum
f__Autographiviridae;g__Kakivirus	0	0	0	0	0	0	k__Viruses;p__Uroviricota;c__Caudoviricetes;o__Unclassified;f__Autographiviridae;g__Kakivirus
f__Intrasporangiaceae;g__Intrasporangium	3.79169800258884e-08	0	1.65836096382671e-08	1.25198148346232e-06	2.34139671196226e-08	0	k__Bacteria;p__Actinomycetota;c__Actinomycetes;o__Micrococcales;f__Intrasporangiaceae;g__Intrasporangium
f__Syntrophomonadaceae;g__Syntrophomonas	0	0	0	0	0	0	k__Bacteria;p__Bacillota;c__Clostridia;o__Eubacteriales;f__Syntrophomonadaceae;g__Syntrophomonas
f__Deferribacteraceae;g__Deferribacter	0	1.19358058833724e-08	1.14020475089228e-08	0	1.24490089444809e-08	0	k__Bacteria;p__Deferribacterota;c__Deferribacteres;o__Deferribacterales;f__Deferribacteraceae;g__Deferribacter
f__Polyangiaceae;g__Polyangium	5.33272106651358e-08	3.45501571038621e-07	3.81591020450717e-07	5.2664222002123e-07	1.10277268724376e-06	9.8770301845764e-08	k__Bacteria;p__Myxococcota;c__Unclassified;o__Polyangiales;f__Polyangiaceae;g__Polyangium
f__Micrococcaceae;g__Auritidibacter	0	0	8.75395467642265e-09	0	0	6.68056897852024e-07	k__Bacteria;p__Actinomycetota;c__Actinomycetes;o__Micrococcales;f__Micrococcaceae;g__Auritidibacter
f__Cellulomonadaceae;g__Cellulomonas	0	0	4.57111948856957e-08	1.27875858479249e-06	2.95978979251405e-08	1.24295157103862e-07	k__Bacteria;p__Actinomycetota;c__Actinomycetes;o__Micrococcales;f__Cellulomonadaceae;g__Cellulomonas
f__Sulfurimonadaceae;g__Sulfurimonas	2.2512577103158e-07	4.29718931198176e-07	1.14226839129328e-07	2.43725753294266e-07	3.52461991372353e-08	1.59643113250722e-07	k__Bacteria;p__Campylobacterota;c__Epsilonproteobacteria;o__Campylobacterales;f__Sulfurimonadaceae;g__Sulfurimonas
f__Nosematidae;g__Nosema	1.35548776328403e-07	2.47272799422115e-07	1.54403471314294e-06	2.80434787477185e-07	4.83387656386245e-07	8.35472404259124e-08	k__Eukaryota;p__Microsporidia;c__Unclassified;o__Unclassified;f__Nosematidae;g__Nosema
f__Intrasporangiaceae;g__Phycicoccus	0	0	1.6288798087078e-07	1.20923549812065e-06	9.98677373144352e-08	3.3328015952751e-08	k__Bacteria;p__Actinomycetota;c__Actinomycetes;o__Micrococcales;f__Intrasporangiaceae;g__Phycicoccus
f__Hahellaceae;g__Hahella	1.87316574504845e-08	1.81759012180525e-08	0	0	3.1314793732635e-08	0	k__Bacteria;p__Pseudomonadota;c__Gammaproteobacteria;o__Oceanospirillales;f__Hahellaceae;g__Hahella
f__Flavobacteriaceae;g__Ulvibacter	0	0	0	0	0	6.34345720635942e-07	k__Bacteria;p__Bacteroidota;c__Flavobacteriia;o__Flavobacteriales;f__Flavobacteriaceae;g__Ulvibacter
f__Gloeobacteraceae;g__Gloeobacter	8.55112282616349e-08	4.64987358507684e-07	9.72428145800723e-07	7.34155345498514e-07	1.2222831248409e-06	2.26716530093859e-07	k__Bacteria;p__Cyanobacteriota;c__Cyanophyceae;o__Gloeobacterales;f__Gloeobacteraceae;g__Gloeobacter
f__Tepidibacteraceae;g__Alkalithermobacter	1.02875452233818e-08	0	0	0	0	0	k__Bacteria;p__Bacillota;c__Clostridia;o__Peptostreptococcales;f__Tepidibacteraceae;g__Alkalithermobacter
f__Candidatus Magnetomoraceae;g__Magnetomorum	9.62724434572328e-08	4.65177977973234e-07	6.63066956669501e-07	4.55609084145279e-07	7.61787333526504e-07	1.87586547668694e-07	k__Bacteria;p__Thermodesulfobacteriota;c__Desulfobacteria;o__Desulfobacterales;f__Candidatus Magnetomoraceae;g__Magnetomorum
f__Yeguiaceae;g__Yeguia	0	0	0	0	0	0	k__Bacteria;p__Bacillota;c__Clostridia;o__Eubacteriales;f__Yeguiaceae;g__Yeguia
f__Methylobacteriaceae;g__Microvirga	3.9407316953623e-07	1.25315088970911e-07	2.91395433724728e-07	1.24634597511901e-07	2.25063000435986e-07	6.94761112833692e-07	k__Bacteria;p__Pseudomonadota;c__Alphaproteobacteria;o__Hyphomicrobiales;f__Methylobacteriaceae;g__Microvirga
f__Acidaminococcaceae;g__Succinispira	4.62300726959093e-07	8.99780500598465e-07	0	5.37797451513493e-07	0	1.39707200537265e-07	k__Bacteria;p__Bacillota;c__Negativicutes;o__Acidaminococcales;f__Acidaminococcaceae;g__Succinispira
f__Mortierellaceae;g__Lunasporangiospora	6.70440902924084e-08	3.4289266792227e-07	9.26537313893599e-07	5.74113725634887e-07	6.4505485894096e-07	1.73016158354952e-07	k__Eukaryota;p__Mucoromycota;c__Mortierellomycetes;o__Mortierellales;f__Mortierellaceae;g__Lunasporangiospora
f__Geminocystaceae;g__Geminocystis	0	0	0	0	2.70035576923077e-07	0	k__Bacteria;p__Cyanobacteriota;c__Cyanophyceae;o__Chroococcales;f__Geminocystaceae;g__Geminocystis
f__Dubosqiidae;g__Hamiltosporidium	0	1.85642125512487e-07	6.98207750732509e-07	3.67622469386207e-08	5.18428846966241e-08	2.08686192380808e-08	k__Eukaryota;p__Microsporidia;c__Unclassified;o__Unclassified;f__Dubosqiidae;g__Hamiltosporidium
f__Methylococcaceae;g__Methylotuvimicrobium	6.65066973526721e-07	1.84560178713598e-07	1.62548701791062e-08	1.14592727613072e-06	9.05701145207675e-09	7.78016391444929e-08	k__Bacteria;p__Pseudomonadota;c__Gammaproteobacteria;o__Methylococcales;f__Methylococcaceae;g__Methylotuvimicrobium
f__Bartonellaceae;g__Bartonella	3.12078189060816e-08	1.44215353812033e-07	5.94208169590391e-07	1.78353329740737e-07	1.11068492490752e-06	2.20269051568195e-07	k__Bacteria;p__Pseudomonadota;c__Alphaproteobacteria;o__Hyphomicrobiales;f__Bartonellaceae;g__Bartonella
f__Gordoniaceae;g__Gordonia	2.88039950931277e-08	3.1813737753129e-08	2.53609286025704e-07	9.77705028122445e-07	3.68631436207952e-07	2.10317931341699e-07	k__Bacteria;p__Actinomycetota;c__Actinomycetes;o__Mycobacteriales;f__Gordoniaceae;g__Gordonia
f__Methylocystaceae;g__Methylosinus	1.02594549363894e-07	3.66652540497945e-07	8.1611412716165e-07	2.69988692665147e-07	7.04339332156262e-07	2.23534836017851e-07	k__Bacteria;p__Pseudomonadota;c__Alphaproteobacteria;o__Hyphomicrobiales;f__Methylocystaceae;g__Methylosinus
f__Ceraceosoraceae;g__Ceraceosorus	2.26142283523524e-07	4.1076224903731e-07	1.0670513882495e-06	3.86481175767307e-07	6.86253225618639e-07	3.2042627512335e-07	k__Eukaryota;p__Basidiomycota;c__Exobasidiomycetes;o__Ceraceosorales;f__Ceraceosoraceae;g__Ceraceosorus
f__Arthrodermataceae;g__Trichophyton	5.10727919074518e-08	3.05660065248945e-07	8.31788643718282e-07	3.90736330081944e-07	4.99638542304171e-07	2.52720780211656e-07	k__Eukaryota;p__Ascomycota;c__Eurotiomycetes;o__Onygenales;f__Arthrodermataceae;g__Trichophyton
f__Micromonosporaceae;g__Actinoplanes	0	9.59461932473637e-08	2.29370940050585e-07	1.2203842450674e-06	2.54983859653161e-07	1.95478605549207e-08	k__Bacteria;p__Actinomycetota;c__Actinomycetes;o__Micromonosporales;f__Micromonosporaceae;g__Actinoplanes
f__Pirellulaceae;g__Rosistilla	1.03712300218264e-07	6.93643790044357e-08	2.14673634497587e-07	7.14848819249996e-07	9.00291373301415e-08	1.0094387020077e-08	k__Bacteria;p__Planctomycetota;c__Planctomycetia;o__Pirellulales;f__Pirellulaceae;g__Rosistilla
f__Novispirillaceae;g__Novispirillum	0	0	4.11857803605955e-08	0	0	2.41856223495578e-08	k__Bacteria;p__Pseudomonadota;c__Alphaproteobacteria;o__Rhodospirillales;f__Novispirillaceae;g__Novispirillum
f__Unclassified;g__Chiangmaivirus	0	0	3.486189471753e-07	1.37865147666528e-08	0	0	k__Viruses;p__Uroviricota;c__Caudoviricetes;o__Unclassified;f__Unclassified;g__Chiangmaivirus
f__Winoviridae;g__Peternellavirus	0	5.75721242532725e-08	0	0	2.12761701211553e-08	0	k__Viruses;p__Uroviricota;c__Caudoviricetes;o__Unclassified;f__Winoviridae;g__Peternellavirus
f__Moorellaceae;g__Moorella	0	5.7336257250635e-07	7.03888699502813e-07	0	2.16399873333911e-07	2.23482793112506e-07	k__Bacteria;p__Bacillota;c__Clostridia;o__Moorellales;f__Moorellaceae;g__Moorella
f__Nannocystaceae;g__Plesiocystis	0	2.33875571182145e-07	8.00669378151419e-07	2.43037064826499e-07	3.3037474497533e-07	1.10107434913534e-07	k__Bacteria;p__Myxococcota;c__Unclassified;o__Nannocystales;f__Nannocystaceae;g__Plesiocystis
f__Koleobacteraceae;g__Koleobacter	0	4.20582264310357e-07	6.03155573781812e-07	0	1.70732246437643e-07	9.97704932327407e-08	k__Bacteria;p__Bacillota;c__Clostridia;o__Koleobacterales;f__Koleobacteraceae;g__Koleobacter
f__Flavobacteriaceae;g__Pseudozobellia	0	1.59418290285368e-07	3.53004254518276e-07	4.22649581006721e-07	4.58954757594549e-07	2.7066268434621e-08	k__Bacteria;p__Bacteroidota;c__Flavobacteriia;o__Flavobacteriales;f__Flavobacteriaceae;g__Pseudozobellia
f__Microbacteriaceae;g__Leucobacter	3.3540354692129e-08	9.79546163053308e-08	4.31202687880134e-07	8.89319472930962e-07	4.80289346237793e-07	3.907797886687e-07	k__Bacteria;p__Actinomycetota;c__Actinomycetes;o__Micrococcales;f__Microbacteriaceae;g__Leucobacter
f__Caulobacteraceae;g__Phenylobacterium	9.1392169111076e-08	9.32521214369661e-08	9.01630798273929e-07	4.46453035721055e-07	3.49358870688208e-07	8.72590676265578e-08	k__Bacteria;p__Pseudomonadota;c__Alphaproteobacteria;o__Caulobacterales;f__Caulobacteraceae;g__Phenylobacterium
f__Enterobacteriaceae;g__Symbiopectobacterium	0	6.95357543368413e-07	5.80882572208472e-08	0	2.8174786482e-07	0	k__Bacteria;p__Pseudomonadota;c__Gammaproteobacteria;o__Enterobacterales;f__Enterobacteriaceae;g__Symbiopectobacterium
f__Mortierellaceae;g__Haplosporangium	5.80880567621142e-08	4.04336942425489e-07	8.59406119779678e-07	4.19748886678871e-07	8.83344985620589e-07	3.84036474756146e-07	k__Eukaryota;p__Mucoromycota;c__Mortierellomycetes;o__Mortierellales;f__Mortierellaceae;g__Haplosporangium
f__Moraxellaceae;g__Paraperlucidibaca	1.78503986766068e-07	2.96438685421281e-07	6.02821394044595e-08	3.28125507070554e-07	3.55466739827447e-08	1.26221199611133e-07	k__Bacteria;p__Pseudomonadota;c__Gammaproteobacteria;o__Moraxellales;f__Moraxellaceae;g__Paraperlucidibaca
f__Trichosporonaceae;g__Trichosporon	1.80032041578432e-08	1.91696059675908e-07	7.47180528219932e-07	1.03550739754331e-07	1.46692432462806e-07	3.25703522143209e-08	k__Eukaryota;p__Basidiomycota;c__Tremellomycetes;o__Trichosporonales;f__Trichosporonaceae;g__Trichosporon
f__Sphaerotilaceae;g__Rubrivivax	1.88405624624267e-08	1.21368474902377e-07	1.88977640625762e-07	1.11199603279914e-07	0	6.85975823092631e-07	k__Bacteria;p__Pseudomonadota;c__Betaproteobacteria;o__Burkholderiales;f__Sphaerotilaceae;g__Rubrivivax
f__Retroviridae;g__Intracisternal A-particles	1.86705969757202e-07	1.85894644143437e-07	7.29815842062079e-07	4.74096613933134e-07	5.49863134075141e-07	6.49223550482292e-07	k__Viruses;p__Artverviricota;c__Revtraviricetes;o__Ortervirales;f__Retroviridae;g__Intracisternal A-particles
f__Agaricaceae;g__Leucocoprinus	0	1.85988005310362e-07	8.2581916015847e-07	0	6.22147370003086e-08	0	k__Eukaryota;p__Basidiomycota;c__Agaricomycetes;o__Agaricales;f__Agaricaceae;g__Leucocoprinus
f__Nairoviridae;g__Ocetevirus	9.31829243821728e-08	4.79332582769621e-07	8.51631247055065e-07	5.36900045764978e-07	7.92790094116086e-07	4.57163610342344e-07	k__Viruses;p__Negarnaviricota;c__Ellioviricetes;o__Bunyavirales;f__Nairoviridae;g__Ocetevirus
f__Fervidobacteriaceae;g__Thermosipho	1.19574374861216e-08	3.52169909255357e-08	0	5.64467157534432e-08	8.73672552927604e-08	7.84789106039352e-08	k__Bacteria;p__Thermotogota;c__Thermotogae;o__Thermotogales;f__Fervidobacteriaceae;g__Thermosipho
f__Unclassified;g__Anoxybacter	5.8586083763452e-07	0	0	0	0	0	k__Bacteria;p__Bacillota;c__Clostridia;o__Halanaerobiales;f__Unclassified;g__Anoxybacter
f__Fastidiosibacteraceae;g__Fastidiosibacter	0	7.62410859772313e-07	0	0	5.44934150084759e-07	0	k__Bacteria;p__Pseudomonadota;c__Gammaproteobacteria;o__Thiotrichales;f__Fastidiosibacteraceae;g__Fastidiosibacter
f__Spirosomataceae;g__Runella	4.11029317343572e-08	4.1036507888366e-07	4.8033896799972e-07	2.81714111319927e-07	5.44599389416645e-07	1.63160212766533e-07	k__Bacteria;p__Bacteroidota;c__Cytophagia;o__Cytophagales;f__Spirosomataceae;g__Runella
f__Phaeosphaeriaceae;g__Paraphoma	5.0807790607618e-08	8.63515738820075e-08	4.26860398263638e-07	1.74483131610873e-07	5.73894793556617e-07	1.56382884168567e-07	k__Eukaryota;p__Ascomycota;c__Dothideomycetes;o__Pleosporales;f__Phaeosphaeriaceae;g__Paraphoma
f__Atopobiaceae;g__Parolsenella	0	3.21017433342902e-08	0	0	2.02827755782906e-08	0	k__Bacteria;p__Actinomycetota;c__Coriobacteriia;o__Coriobacteriales;f__Atopobiaceae;g__Parolsenella
f__Russulaceae;g__Russula	6.86803972887635e-08	3.61158151853077e-07	4.36022760901002e-07	7.94836731811806e-07	8.35050711049668e-07	1.67209057742405e-07	k__Eukaryota;p__Basidiomycota;c__Agaricomycetes;o__Russulales;f__Russulaceae;g__Russula
f__Entomophthoraceae;g__Massospora	7.054293323729e-08	2.99644362512795e-07	6.72214354158656e-07	2.8636375210546e-07	6.71438971587802e-07	2.62842746521591e-07	k__Eukaryota;p__Zoopagomycota;c__Entomophthoromycetes;o__Entomophthorales;f__Entomophthoraceae;g__Massospora
f__Promicromonosporaceae;g__Isoptericola	0	2.60687485918468e-07	5.14573058711865e-07	8.14863626319466e-07	8.75852723760961e-07	1.34859053206527e-07	k__Bacteria;p__Actinomycetota;c__Actinomycetes;o__Micrococcales;f__Promicromonosporaceae;g__Isoptericola
f__Syntrophomonadaceae;g__Syntrophothermus	0	0	2.39043021788463e-08	0	0	4.43789265810582e-08	k__Bacteria;p__Bacillota;c__Clostridia;o__Eubacteriales;f__Syntrophomonadaceae;g__Syntrophothermus
f__Eubacteriaceae;g__Alkalibaculum	0	0	2.81342523721966e-07	5.88008126668797e-08	3.01972691305737e-08	1.00271508930941e-07	k__Bacteria;p__Bacillota;c__Clostridia;o__Eubacteriales;f__Eubacteriaceae;g__Alkalibaculum
f__Unclassified;g__Rhizobacter	1.33998568828904e-08	8.94830051478832e-08	5.83159899181647e-08	0	6.14517148327276e-08	6.21929396010594e-08	k__Bacteria;p__Pseudomonadota;c__Betaproteobacteria;o__Burkholderiales;f__Unclassified;g__Rhizobacter
f__Kosmotogaceae;g__Mesotoga	0	0	0	0	0	0	k__Bacteria;p__Thermotogota;c__Thermotogae;o__Kosmotogales;f__Kosmotogaceae;g__Mesotoga
f__Enterobacteriaceae;g__Pseudocitrobacter	3.00086285670958e-07	1.62660867828574e-07	0	6.22777942295506e-07	5.03851194289939e-07	6.41769207074345e-08	k__Bacteria;p__Pseudomonadota;c__Gammaproteobacteria;o__Enterobacterales;f__Enterobacteriaceae;g__Pseudocitrobacter
f__Bacillaceae;g__Caldalkalibacillus	0	4.04929059543217e-07	5.71242580454292e-07	0	2.18840473437356e-07	8.21038231359572e-08	k__Bacteria;p__Bacillota;c__Bacilli;o__Bacillales;f__Bacillaceae;g__Caldalkalibacillus
f__Burkholderiaceae;g__Caballeronia	2.29828137609064e-08	0	2.466747926359e-07	1.13290745996241e-07	1.02523537822454e-07	1.18094947979571e-07	k__Bacteria;p__Pseudomonadota;c__Betaproteobacteria;o__Burkholderiales;f__Burkholderiaceae;g__Caballeronia
f__Eggerthellaceae;g__Rubneribacter	0	1.3737750421092e-08	0	0	5.8600977407265e-07	0	k__Bacteria;p__Actinomycetota;c__Coriobacteriia;o__Eggerthellales;f__Eggerthellaceae;g__Rubneribacter
f__Mycosphaerellaceae;g__Fulvia	4.10033342089157e-08	2.84452243296378e-08	3.84816031824262e-07	8.8678485720785e-08	1.33791913747908e-07	7.9991364229659e-08	k__Eukaryota;p__Ascomycota;c__Dothideomycetes;o__Mycosphaerellales;f__Mycosphaerellaceae;g__Fulvia
f__Chthoniobacteraceae;g__Chthoniobacter	0	0	5.68208889644117e-07	0	0	0	k__Bacteria;p__Verrucomicrobiota;c__Spartobacteria;o__Chthoniobacterales;f__Chthoniobacteraceae;g__Chthoniobacter
f__Cyclobacteriaceae;g__Cecembia	0	4.47748901911297e-08	4.91366211905392e-08	2.9207291457926e-08	1.09016504841881e-07	8.7571537094005e-08	k__Bacteria;p__Bacteroidota;c__Cytophagia;o__Cytophagales;f__Cyclobacteriaceae;g__Cecembia
f__Cyclobacteriaceae;g__Lunatimonas	0	0	0	0	0	5.6761487761253e-07	k__Bacteria;p__Bacteroidota;c__Cytophagia;o__Cytophagales;f__Cyclobacteriaceae;g__Lunatimonas
f__Sporidiobolaceae;g__Sporobolomyces	0	2.90328322632272e-07	6.64133664881201e-07	2.17744217703194e-07	5.66356783304179e-07	3.1177600344456e-08	k__Eukaryota;p__Basidiomycota;c__Microbotryomycetes;o__Sporidiobolales;f__Sporidiobolaceae;g__Sporobolomyces
f__Metschnikowiaceae;g__Candida_Metschnikowiaceae	6.3174863991356e-08	4.31724607341893e-07	4.75419274503219e-07	1.49358270327504e-07	3.4761969925097e-07	1.74006707548243e-07	k__Eukaryota;p__Ascomycota;c__Saccharomycetes;o__Saccharomycetales;f__Metschnikowiaceae;g__Candida_Metschnikowiaceae
f__Desulfobacteraceae;g__Desulfobacter	1.11655542030665e-08	7.80656474119768e-07	6.29930198387124e-07	4.09747714865224e-07	4.94829119592827e-07	3.70092402742649e-07	k__Bacteria;p__Thermodesulfobacteriota;c__Desulfobacteria;o__Desulfobacterales;f__Desulfobacteraceae;g__Desulfobacter
f__Trichomonascaceae;g__Wickerhamiella	3.81058429557135e-08	4.07689480824744e-07	5.33455464717639e-07	5.6162577929094e-07	7.83396363512042e-07	5.81559969047707e-08	k__Eukaryota;p__Ascomycota;c__Saccharomycetes;o__Saccharomycetales;f__Trichomonascaceae;g__Wickerhamiella
f__Opitutaceae;g__Ereboglobus	0	0	5.61434702920292e-07	0	0	0	k__Bacteria;p__Verrucomicrobiota;c__Opitutae;o__Opitutales;f__Opitutaceae;g__Ereboglobus
f__Alteromonadaceae;g__Lacimicrobium	2.68014031366613e-07	1.51245215799479e-07	1.81060530007203e-07	3.63048402016908e-07	2.31978763289446e-08	3.68293177362312e-07	k__Bacteria;p__Pseudomonadota;c__Gammaproteobacteria;o__Alteromonadales;f__Alteromonadaceae;g__Lacimicrobium
f__Unclassified;g__Kentron	0	3.27328313628215e-08	6.96353918321698e-07	7.8790989038069e-08	4.96620636079051e-08	2.43039434382769e-07	k__Bacteria;p__Pseudomonadota;c__Gammaproteobacteria;o__Unclassified;f__Unclassified;g__Kentron
f__Wallemiaceae;g__Wallemia	9.80635047985527e-08	3.15075874544381e-07	4.40862218640158e-07	2.96399157951462e-07	6.14171497218897e-07	1.9261111940056e-07	k__Eukaryota;p__Basidiomycota;c__Wallemiomycetes;o__Wallemiales;f__Wallemiaceae;g__Wallemia
f__Unclassified;g__Sophritavirus	0	0	0	0	0	4.26498775312907e-08	k__Viruses;p__Uroviricota;c__Caudoviricetes;o__Unclassified;f__Unclassified;g__Sophritavirus
f__Pleistophoridae;g__Vavraia	0	0	7.5649380412589e-08	0	0	3.4269229482937e-08	k__Eukaryota;p__Microsporidia;c__Unclassified;o__Unclassified;f__Pleistophoridae;g__Vavraia
f__Polyporaceae;g__Polyporus	4.32883031956954e-07	9.564505392956e-08	7.93790802593167e-09	1.63880070163942e-07	6.29909816858843e-07	4.57149333293617e-08	k__Eukaryota;p__Basidiomycota;c__Agaricomycetes;o__Polyporales;f__Polyporaceae;g__Polyporus
f__Suillaceae;g__Suillus	1.14181498965549e-07	5.48995133205877e-07	1.01460866115772e-06	6.39388833615867e-07	5.15983452575025e-07	1.08429422887364e-07	k__Eukaryota;p__Basidiomycota;c__Agaricomycetes;o__Boletales;f__Suillaceae;g__Suillus
f__Shumkoniaceae;g__Shumkonia	0	6.09385834655732e-08	7.19908635228743e-08	0	4.3444717868381e-08	3.73624943809271e-08	k__Bacteria;p__Pseudomonadota;c__Alphaproteobacteria;o__Rhodospirillales;f__Shumkoniaceae;g__Shumkonia
f__Comamonadaceae;g__Oryzisolibacter	0	0	4.99258069124075e-08	0	0	1.44036867211152e-08	k__Bacteria;p__Pseudomonadota;c__Betaproteobacteria;o__Burkholderiales;f__Comamonadaceae;g__Oryzisolibacter
f__Methanomicrobiaceae;g__Methanoculleus	0	1.79901694996723e-07	5.47569464536202e-07	0	1.73061412201647e-07	5.05937072476562e-08	k__Archaea;p__Euryarchaeota;c__Methanomicrobia;o__Methanomicrobiales;f__Methanomicrobiaceae;g__Methanoculleus
f__Chromatiaceae;g__Chromatium	0	0	0	0	2.34574856341293e-07	0	k__Bacteria;p__Pseudomonadota;c__Gammaproteobacteria;o__Chromatiales;f__Chromatiaceae;g__Chromatium
f__Oscillatoriaceae;g__Moorena	2.24040774294705e-07	4.88298325245479e-07	9.01290178063682e-07	7.19646868890104e-07	8.38638243748612e-07	4.22806851748548e-07	k__Bacteria;p__Cyanobacteriota;c__Cyanophyceae;o__Oscillatoriales;f__Oscillatoriaceae;g__Moorena
f__Eggerthellaceae;g__Enteroscipio	3.2623255785614e-08	4.95532871576428e-08	0	0	5.41899769144112e-07	8.26520277406182e-09	k__Bacteria;p__Actinomycetota;c__Coriobacteriia;o__Eggerthellales;f__Eggerthellaceae;g__Enteroscipio
f__Mortierellaceae;g__Gryganskiella	1.51657917341407e-07	4.08581238321806e-07	7.74530413401287e-07	3.01988099616007e-07	6.62997539929268e-07	1.63817540985382e-07	k__Eukaryota;p__Mucoromycota;c__Mortierellomycetes;o__Mortierellales;f__Mortierellaceae;g__Gryganskiella
f__Cyclobacteriaceae;g__Lunatibacter	0	3.39727791799132e-08	0	0	1.55426763847291e-07	5.3953940919849e-07	k__Bacteria;p__Bacteroidota;c__Cytophagia;o__Cytophagales;f__Cyclobacteriaceae;g__Lunatibacter
f__Unclassified;g__Obolenskvirus	0	0	2.31808583235394e-08	6.5261223251859e-08	4.65506073337703e-08	5.10829420179377e-07	k__Viruses;p__Uroviricota;c__Caudoviricetes;o__Unclassified;f__Unclassified;g__Obolenskvirus
f__Dermatophilaceae;g__Dermatophilus	4.57270115603963e-08	5.90327899306213e-08	1.38099078336646e-07	1.0796814063524e-06	2.54248130405819e-07	2.17773813630923e-07	k__Bacteria;p__Actinomycetota;c__Actinomycetes;o__Micrococcales;f__Dermatophilaceae;g__Dermatophilus
f__Filobasidiaceae;g__Naganishia	3.82998176847795e-08	2.33571949520415e-07	5.72428563169212e-07	2.42147162842086e-07	2.73431017350072e-07	1.24504834704478e-07	k__Eukaryota;p__Basidiomycota;c__Tremellomycetes;o__Filobasidiales;f__Filobasidiaceae;g__Naganishia
f__Lyophyllaceae;g__Termitomyces	1.06035392712266e-07	5.72093681792579e-07	8.15611579758339e-07	5.35527504887917e-07	4.76682074615872e-07	2.26834689448058e-07	k__Eukaryota;p__Basidiomycota;c__Agaricomycetes;o__Agaricales;f__Lyophyllaceae;g__Termitomyces
f__Hepadnaviridae;g__Orthohepadnavirus	7.05415369992255e-08	1.58374065676807e-07	4.97187127990293e-07	2.05302096929684e-07	3.99296843908925e-07	1.12095144037825e-07	k__Viruses;p__Artverviricota;c__Revtraviricetes;o__Blubervirales;f__Hepadnaviridae;g__Orthohepadnavirus
f__Planococcaceae;g__Metalysinibacillus	9.79026207897573e-09	1.07792400847058e-07	6.3874190921203e-08	0	1.15001216427732e-07	6.09199341214477e-07	k__Bacteria;p__Bacillota;c__Bacilli;o__Bacillales;f__Planococcaceae;g__Metalysinibacillus
f__Microbacteriaceae;g__Agromyces	3.62280435945276e-07	4.46570216070277e-08	2.47077619503463e-07	3.65919999769821e-07	4.60039073678909e-07	1.95178520247618e-07	k__Bacteria;p__Actinomycetota;c__Actinomycetes;o__Micrococcales;f__Microbacteriaceae;g__Agromyces
f__Micrococcaceae;g__Micrococcus	2.2195731129393e-08	0	5.8061850130525e-07	7.40445331836717e-07	1.14257683235936e-08	7.01972761713398e-08	k__Bacteria;p__Actinomycetota;c__Actinomycetes;o__Micrococcales;f__Micrococcaceae;g__Micrococcus
f__Baculoviridae;g__Alphabaculovirus	2.51419994556947e-08	2.26205307248198e-07	5.39972197301221e-07	3.08209662706688e-07	7.20065728326626e-07	2.72153470420659e-07	k__Viruses;p__Unclassified;c__Naldaviricetes;o__Lefavirales;f__Baculoviridae;g__Alphabaculovirus
f__Cryptococcaceae;g__Kwoniella	0	2.89269257646002e-07	4.93797720619696e-07	1.7622284613489e-07	4.21392040007799e-07	2.49536178434675e-07	k__Eukaryota;p__Basidiomycota;c__Tremellomycetes;o__Tremellales;f__Cryptococcaceae;g__Kwoniella
f__Desulfocapsaceae;g__Desulfopila	0	2.7684438620768e-08	0	0	0	1.8075856339939e-07	k__Bacteria;p__Thermodesulfobacteriota;c__Desulfobulbia;o__Desulfobulbales;f__Desulfocapsaceae;g__Desulfopila
f__Hapalosiphonaceae;g__Mastigocoleus	3.3837702963621e-08	2.83968900801022e-07	6.64694292714431e-07	3.2638996873629e-07	4.73352285202476e-07	1.02559842990917e-07	k__Bacteria;p__Cyanobacteriota;c__Cyanophyceae;o__Nostocales;f__Hapalosiphonaceae;g__Mastigocoleus
f__Unclassified;g__Shirahamavirus	0	0	0	0	1.54483276758973e-07	0	k__Viruses;p__Uroviricota;c__Caudoviricetes;o__Unclassified;f__Unclassified;g__Shirahamavirus
f__Eggerthellaceae;g__Cryptobacterium	0	0	1.45672060750979e-08	0	5.19517441602262e-07	7.2083929316125e-08	k__Bacteria;p__Actinomycetota;c__Coriobacteriia;o__Eggerthellales;f__Eggerthellaceae;g__Cryptobacterium
f__Coprobacillaceae;g__Catenibacterium	0	0	1.19503856105698e-07	4.48634802235715e-09	2.02618033974404e-07	2.35194734387101e-07	k__Bacteria;p__Bacillota;c__Erysipelotrichia;o__Erysipelotrichales;f__Coprobacillaceae;g__Catenibacterium
f__Dimargaritaceae;g__Tieghemiomyces	3.60064082479865e-08	3.74003108972103e-07	8.03024520957112e-07	7.22428128334209e-07	9.07192690601661e-07	4.9847260979533e-07	k__Eukaryota;p__Zoopagomycota;c__Dimargaritomycetes;o__Dimargaritales;f__Dimargaritaceae;g__Tieghemiomyces
f__Arcobacteraceae;g__Poseidonibacter	0	9.58307487854677e-09	7.32362285324335e-09	0	0	3.8788248758388e-08	k__Bacteria;p__Campylobacterota;c__Epsilonproteobacteria;o__Campylobacterales;f__Arcobacteraceae;g__Poseidonibacter
f__Pirellulaceae;g__Rhodopirellula	0	7.9374193832289e-08	4.23995996105915e-07	2.26266893302607e-07	5.58634827555392e-07	1.33449693997476e-07	k__Bacteria;p__Planctomycetota;c__Planctomycetia;o__Pirellulales;f__Pirellulaceae;g__Rhodopirellula
f__Schitoviridae;g__Vicoquintavirus	1.44025633127346e-08	2.7950496915603e-08	1.17927891046854e-08	0	5.23465556030958e-07	1.56876917254751e-08	k__Viruses;p__Uroviricota;c__Caudoviricetes;o__Unclassified;f__Schitoviridae;g__Vicoquintavirus
f__Thermofilaceae;g__Thermofilum	0	0	2.24862503317284e-08	0	0	1.12871561127389e-07	k__Archaea;p__Thermoproteota;c__Thermoprotei;o__Thermofilales;f__Thermofilaceae;g__Thermofilum
f__Cyclobacteriaceae;g__Penaeicola	3.51249727170315e-08	1.51115254293513e-07	4.13455511768911e-07	2.08477259002702e-07	7.6258754745747e-07	7.69697008080632e-08	k__Bacteria;p__Bacteroidota;c__Cytophagia;o__Cytophagales;f__Cyclobacteriaceae;g__Penaeicola
f__Coprobacillaceae;g__Sharpea	0	1.03437179442046e-07	2.19383960457975e-07	1.07989185789568e-07	3.00076418443557e-07	3.13511412133948e-08	k__Bacteria;p__Bacillota;c__Erysipelotrichia;o__Erysipelotrichales;f__Coprobacillaceae;g__Sharpea
f__Marasmiaceae;g__Moniliophthora	6.01418629054533e-08	1.58201579974978e-07	8.48613083029587e-07	2.70692773195262e-07	2.72360506650816e-07	1.07213840385834e-07	k__Eukaryota;p__Basidiomycota;c__Agaricomycetes;o__Agaricales;f__Marasmiaceae;g__Moniliophthora
f__Sporomusaceae;g__Anaerospora	0	0	2.28084029511642e-08	0	0	5.06535572793397e-07	k__Bacteria;p__Bacillota;c__Negativicutes;o__Selenomonadales;f__Sporomusaceae;g__Anaerospora
f__Rickettsiaceae;g__Candidatus Megaera	0	0	0	0	4.29343029235426e-07	0	k__Bacteria;p__Pseudomonadota;c__Alphaproteobacteria;o__Rickettsiales;f__Rickettsiaceae;g__Candidatus Megaera
f__Planococcaceae;g__Jeotgalibacillus	0	1.49715418329822e-07	7.2243867763582e-09	0	1.57754921089261e-08	0	k__Bacteria;p__Bacillota;c__Bacilli;o__Bacillales;f__Planococcaceae;g__Jeotgalibacillus
f__Caulobacteraceae;g__Caulobacter	1.9877020307194e-07	3.25026996937268e-07	8.37854146537297e-07	2.96472192900742e-07	6.3284165195327e-07	1.9480431795287e-07	k__Bacteria;p__Pseudomonadota;c__Alphaproteobacteria;o__Caulobacterales;f__Caulobacteraceae;g__Caulobacter
f__Dermacoccaceae;g__Yimella	0	1.3212262644945e-08	8.01910975606452e-08	1.03453273021951e-06	4.73772854732749e-08	1.5057107578843e-07	k__Bacteria;p__Actinomycetota;c__Actinomycetes;o__Micrococcales;f__Dermacoccaceae;g__Yimella
f__Lichtheimiaceae;g__Fennellomyces	9.48161574748564e-08	5.33216107512496e-07	7.09372371560179e-07	4.29312047359984e-07	7.69604026167278e-07	1.72726142905887e-07	k__Eukaryota;p__Mucoromycota;c__Mucoromycetes;o__Mucorales;f__Lichtheimiaceae;g__Fennellomyces
f__Meruliaceae;g__Phlebia	1.50163875792763e-07	3.31037139702338e-07	1.16835432817552e-06	3.25580585764654e-07	2.29122264391596e-07	3.6221035642524e-08	k__Eukaryota;p__Basidiomycota;c__Agaricomycetes;o__Polyporales;f__Meruliaceae;g__Phlebia
f__Unclassified;g__Seunavirus	0	0	5.0226040022693e-07	0	0	0	k__Viruses;p__Uroviricota;c__Caudoviricetes;o__Unclassified;f__Unclassified;g__Seunavirus
f__Glomeraceae;g__Glomus	8.48306336960231e-08	3.20832423607688e-07	7.03833132017072e-07	3.79360057192684e-07	5.69325358672869e-07	3.2270917493054e-07	k__Eukaryota;p__Mucoromycota;c__Glomeromycetes;o__Glomerales;f__Glomeraceae;g__Glomus
f__Pleosporaceae;g__Alternaria	1.41946257900552e-07	5.71839586233135e-07	3.4922569040127e-07	3.54719858616003e-07	6.9589922077676e-07	3.04077830252547e-08	k__Eukaryota;p__Ascomycota;c__Dothideomycetes;o__Pleosporales;f__Pleosporaceae;g__Alternaria
f__Sporanaerobacteraceae;g__Sporanaerobacter	4.95751130990745e-07	0	0	9.59626853617057e-08	0	0	k__Bacteria;p__Bacillota;c__Tissierellia;o__Tissierellales;f__Sporanaerobacteraceae;g__Sporanaerobacter
f__Kickxellaceae;g__Kickxella	6.40535450933985e-08	4.85908344526347e-07	4.26311583346422e-07	1.73707440803405e-07	5.14030181529905e-07	2.70032395715423e-07	k__Eukaryota;p__Zoopagomycota;c__Kickxellomycetes;o__Kickxellales;f__Kickxellaceae;g__Kickxella
f__Bacillaceae;g__Gottfriedia	0	0	0	0	3.17229241926138e-08	0	k__Bacteria;p__Bacillota;c__Bacilli;o__Bacillales;f__Bacillaceae;g__Gottfriedia
f__Microbacteriaceae;g__Clavibacter	0	0	0	8.30276797832527e-07	0	0	k__Bacteria;p__Actinomycetota;c__Actinomycetes;o__Micrococcales;f__Microbacteriaceae;g__Clavibacter
f__Lichtheimiaceae;g__Dichotomocladium	1.75139869556269e-08	2.56495703914124e-07	8.58043123541071e-07	2.58692954427288e-07	5.59735382557314e-07	6.44649322935567e-07	k__Eukaryota;p__Mucoromycota;c__Mucoromycetes;o__Mucorales;f__Lichtheimiaceae;g__Dichotomocladium
f__Pichiaceae;g__Brettanomyces	2.84261117640367e-08	4.33419416469435e-07	7.27444534537666e-07	3.90520980805788e-07	5.53520306787839e-07	2.66653872692118e-07	k__Eukaryota;p__Ascomycota;c__Saccharomycetes;o__Saccharomycetales;f__Pichiaceae;g__Brettanomyces
f__Lobulomycetaceae;g__Lobulomyces	3.45326409236402e-08	3.04733957479189e-07	5.87686249587032e-07	4.30576294485455e-07	3.47697890748975e-07	9.96844427504483e-08	k__Eukaryota;p__Chytridiomycota;c__Chytridiomycetes;o__Lobulomycetales;f__Lobulomycetaceae;g__Lobulomyces
f__Kickxellaceae;g__Spiromyces	1.02119818470095e-07	1.68823121063264e-07	6.31740940091205e-07	1.08085226374168e-07	6.58327127123738e-07	2.40324951256235e-07	k__Eukaryota;p__Zoopagomycota;c__Kickxellomycetes;o__Kickxellales;f__Kickxellaceae;g__Spiromyces
f__Unclassified;g__Hydrogenispora	0	0	0	0	0	2.8736338097585e-07	k__Bacteria;p__Bacillota;c__Unclassified;o__Unclassified;f__Unclassified;g__Hydrogenispora
f__Unclassified;g__Oslovirus	0	2.75866428544348e-08	0	0	2.18436313427824e-07	0	k__Viruses;p__Uroviricota;c__Caudoviricetes;o__Unclassified;f__Unclassified;g__Oslovirus
f__Pseudeurotiaceae;g__Pseudogymnoascus	4.00071203131515e-08	4.60943860858216e-07	7.0314207101425e-07	2.5929661501633e-07	4.53200063840792e-07	1.13393247566874e-07	k__Eukaryota;p__Ascomycota;c__Leotiomycetes;o__Unclassified;f__Pseudeurotiaceae;g__Pseudogymnoascus
f__Cytophagaceae;g__Rhodonellum	0	0	0	0	0	9.7690603014531e-09	k__Bacteria;p__Bacteroidota;c__Cytophagia;o__Cytophagales;f__Cytophagaceae;g__Rhodonellum
f__Methanosarcinaceae;g__Methanolobus	1.64534289749186e-07	1.60621368995716e-07	2.42101517014282e-08	2.81243386283504e-07	1.11542608820455e-08	1.7680544149665e-07	k__Archaea;p__Euryarchaeota;c__Methanomicrobia;o__Methanosarcinales;f__Methanosarcinaceae;g__Methanolobus
f__Verrucomicrobiaceae;g__Verrucomicrobium	0	0	4.84447201227803e-07	0	1.05557859390486e-07	1.80699658522847e-08	k__Bacteria;p__Verrucomicrobiota;c__Verrucomicrobiae;o__Verrucomicrobiales;f__Verrucomicrobiaceae;g__Verrucomicrobium
f__Pelagicoccaceae;g__Pelagicoccus	0	0	4.83944671291005e-07	0	0	0	k__Bacteria;p__Verrucomicrobiota;c__Opitutae;o__Puniceicoccales;f__Pelagicoccaceae;g__Pelagicoccus
f__Comamonadaceae;g__Hydrogenophaga	1.02901283653508e-07	1.54466546274081e-07	5.47725009816453e-07	5.54699711328593e-09	2.61862615021745e-08	2.82340060943246e-07	k__Bacteria;p__Pseudomonadota;c__Betaproteobacteria;o__Burkholderiales;f__Comamonadaceae;g__Hydrogenophaga
f__Reichenbachiellaceae;g__Marinoscillum	0	0	0	0	0	2.6507606735305e-09	k__Bacteria;p__Bacteroidota;c__Cytophagia;o__Cytophagales;f__Reichenbachiellaceae;g__Marinoscillum
f__Crocinitomicaceae;g__Crocinitomix	0	2.49872625433955e-07	4.61813763275907e-07	2.1265777991107e-07	5.73970929015539e-07	2.0099085187853e-07	k__Bacteria;p__Bacteroidota;c__Flavobacteriia;o__Flavobacteriales;f__Crocinitomicaceae;g__Crocinitomix
f__Chelatococcaceae;g__Chelatococcus	2.57942518035193e-07	0	1.12567532116725e-07	5.89554586923672e-08	0	1.23142146702484e-07	k__Bacteria;p__Pseudomonadota;c__Alphaproteobacteria;o__Hyphomicrobiales;f__Chelatococcaceae;g__Chelatococcus
f__Polyangiaceae;g__Minicystis	9.01271766798997e-08	2.52468554720292e-07	7.67106446430601e-07	5.55953280319977e-07	7.12819857871305e-07	3.55038879516245e-07	k__Bacteria;p__Myxococcota;c__Unclassified;o__Polyangiales;f__Polyangiaceae;g__Minicystis
f__Nannocystaceae;g__Nannocystis	9.64341068923685e-08	2.42904628220473e-07	8.7863215984976e-07	3.87706237577109e-07	5.56611868091247e-07	4.78058323065549e-07	k__Bacteria;p__Myxococcota;c__Unclassified;o__Nannocystales;f__Nannocystaceae;g__Nannocystis
f__Kickxellaceae;g__Mycoemilia	3.28533046918582e-08	2.80786116760273e-07	7.54808695007555e-07	2.99020259601168e-07	6.95365680869157e-07	1.75371871056494e-07	k__Eukaryota;p__Zoopagomycota;c__Kickxellomycetes;o__Kickxellales;f__Kickxellaceae;g__Mycoemilia
f__Acidilutibacteraceae;g__Acidilutibacter	2.20800723303311e-08	2.96773209479037e-08	2.62975631164055e-07	0	2.61685514707077e-08	7.14456144828557e-08	k__Bacteria;p__Bacillota;c__Tissierellia;o__Tissierellales;f__Acidilutibacteraceae;g__Acidilutibacter
f__Bacteroidaceae;g__Caecibacteroides	0	0	0	0	0	0	k__Bacteria;p__Bacteroidota;c__Bacteroidia;o__Bacteroidales;f__Bacteroidaceae;g__Caecibacteroides
f__Thalassospiraceae;g__Thalassospira	0	2.86253486533181e-07	4.87093881303516e-07	5.01321313414284e-07	8.54219650778004e-07	1.53779342257053e-07	k__Bacteria;p__Pseudomonadota;c__Alphaproteobacteria;o__Rhodospirillales;f__Thalassospiraceae;g__Thalassospira
f__Brucellaceae;g__Ochrobactrum	0	3.78440782283265e-07	2.64767942579845e-07	1.49385097609389e-07	4.94903626874604e-07	2.02272462345442e-07	k__Bacteria;p__Pseudomonadota;c__Alphaproteobacteria;o__Hyphomicrobiales;f__Brucellaceae;g__Ochrobactrum
f__Roseobacteraceae;g__Rubellimicrobium	0	1.0481436350121e-07	0	0	9.40192707797377e-08	0	k__Bacteria;p__Pseudomonadota;c__Alphaproteobacteria;o__Rhodobacterales;f__Roseobacteraceae;g__Rubellimicrobium
f__Anaerovoracaceae;g__Emergencia	0	0	0	0	0	0	k__Bacteria;p__Bacillota;c__Clostridia;o__Peptostreptococcales;f__Anaerovoracaceae;g__Emergencia
f__Hoehnelomycetaceae;g__Atractiella	5.64508741381832e-08	3.54625623243194e-07	6.17285786385867e-07	2.65929057512227e-07	6.41026569210731e-07	2.75610775080022e-07	k__Eukaryota;p__Basidiomycota;c__Atractiellomycetes;o__Atractiellales;f__Hoehnelomycetaceae;g__Atractiella
f__Pseudonocardiaceae;g__Amycolatopsis	7.96695677105053e-08	1.74783908600025e-07	2.55357698671461e-07	7.88686205243745e-07	6.31591103924413e-07	2.96750653978845e-08	k__Bacteria;p__Actinomycetota;c__Actinomycetes;o__Pseudonocardiales;f__Pseudonocardiaceae;g__Amycolatopsis
f__Alloherpesviridae;g__Cyvirus	0	1.65644572178684e-07	5.20515489482179e-07	1.93167291038188e-07	5.74873613578387e-07	1.40919059421357e-07	k__Viruses;p__Peploviricota;c__Herviviricetes;o__Herpesvirales;f__Alloherpesviridae;g__Cyvirus
f__Microcystaceae;g__Microcystis	0	3.46839274611539e-07	7.3705685337334e-07	2.20480570735327e-07	9.8948048103326e-07	2.71857545196302e-07	k__Bacteria;p__Cyanobacteriota;c__Cyanophyceae;o__Chroococcales;f__Microcystaceae;g__Microcystis
f__Nudiviridae;g__Alphanudivirus	6.05715278868495e-08	1.22987061170717e-07	1.74864284427992e-07	1.95594513686166e-07	4.56792066207572e-07	1.77995569801071e-07	k__Viruses;p__Unclassified;c__Naldaviricetes;o__Lefavirales;f__Nudiviridae;g__Alphanudivirus
f__Dermacoccaceae;g__Dermacoccus	2.48320079316937e-08	3.5243837704927e-08	1.79034621612985e-08	1.01409135055432e-07	4.97162009989763e-07	2.634886607109e-07	k__Bacteria;p__Actinomycetota;c__Actinomycetes;o__Micrococcales;f__Dermacoccaceae;g__Dermacoccus
f__Planococcaceae;g__Paenisporosarcina	6.34847424569025e-08	5.08911236588694e-07	0	0	0	0	k__Bacteria;p__Bacillota;c__Bacilli;o__Bacillales;f__Planococcaceae;g__Paenisporosarcina
f__Cytophagaceae;g__Spirosoma	1.40252289264457e-07	2.57645012700459e-07	4.85480539999674e-07	3.88492049688852e-07	6.36341863311651e-07	3.11186934369229e-07	k__Bacteria;p__Bacteroidota;c__Cytophagia;o__Cytophagales;f__Cytophagaceae;g__Spirosoma
f__Tubulinosematidae;g__Anncaliia	0	7.7382024653513e-08	3.52556766582358e-07	1.92298340951803e-08	6.31587734714767e-08	1.11030080995889e-08	k__Eukaryota;p__Microsporidia;c__Unclassified;o__Unclassified;f__Tubulinosematidae;g__Anncaliia
f__Saccharomycetaceae;g__Nakaseomyces	0	2.07342530762732e-07	3.7136929318833e-07	3.31643117312702e-07	4.47020582934808e-07	2.41473571401492e-08	k__Eukaryota;p__Ascomycota;c__Saccharomycetes;o__Saccharomycetales;f__Saccharomycetaceae;g__Nakaseomyces
f__Sphingomonadaceae;g__Sphingosinithalassobacter	2.17747673839222e-08	0	4.62590419209918e-07	0	1.76827366509784e-08	2.02359106147672e-08	k__Bacteria;p__Pseudomonadota;c__Alphaproteobacteria;o__Sphingomonadales;f__Sphingomonadaceae;g__Sphingosinithalassobacter
f__Pisolithaceae;g__Pisolithus	9.97193484989627e-08	3.80117475316698e-07	1.29265355003547e-06	3.98910397383542e-07	7.92969890096349e-07	3.82028102202135e-07	k__Eukaryota;p__Basidiomycota;c__Agaricomycetes;o__Boletales;f__Pisolithaceae;g__Pisolithus
f__Mrakiaceae;g__Phaffia	0	3.83784772583258e-08	1.8629246881753e-07	1.59527434615656e-07	3.88374534226247e-08	0	k__Eukaryota;p__Basidiomycota;c__Tremellomycetes;o__Cystofilobasidiales;f__Mrakiaceae;g__Phaffia
f__Brachybasidiaceae;g__Meira	6.88936407665769e-08	3.16381108203034e-07	7.82622426058418e-07	4.74591130665786e-07	7.31544571501688e-07	2.32983342833854e-07	k__Eukaryota;p__Basidiomycota;c__Exobasidiomycetes;o__Exobasidiales;f__Brachybasidiaceae;g__Meira
f__Chlorobiaceae;g__Chlorobaculum	0	3.22985116903795e-08	2.46833213730577e-08	0	1.34748995336847e-08	1.01109337748255e-07	k__Bacteria;p__Chlorobiota;c__Chlorobiia;o__Chlorobiales;f__Chlorobiaceae;g__Chlorobaculum
f__Hymenochaetaceae;g__Pyrrhoderma	9.7142673947541e-08	4.54831622923652e-07	8.49309304169216e-07	3.62510922326811e-07	8.75036060231046e-07	2.3746954591121e-07	k__Eukaryota;p__Basidiomycota;c__Agaricomycetes;o__Hymenochaetales;f__Hymenochaetaceae;g__Pyrrhoderma
f__Mycotyphaceae;g__Mycotypha	8.59527472527473e-08	3.00820517875422e-07	5.48657662587536e-07	5.96760250069054e-07	4.8810146136515e-07	2.75393688765646e-07	k__Eukaryota;p__Mucoromycota;c__Mucoromycetes;o__Mucorales;f__Mycotyphaceae;g__Mycotypha
f__Unclassified;g__Diutina	7.78332111579893e-08	6.60970912835317e-08	5.5374537333662e-07	2.11558985913052e-07	3.49950568948055e-07	4.6472272177059e-08	k__Eukaryota;p__Ascomycota;c__Saccharomycetes;o__Saccharomycetales;f__Unclassified;g__Diutina
f__Alcanivoracaceae;g__Isoalcanivorax	4.13751229155272e-07	5.54967627640963e-07	3.87300860733649e-08	3.54354400411073e-07	4.32101783073997e-08	2.04719209782332e-07	k__Bacteria;p__Pseudomonadota;c__Gammaproteobacteria;o__Oceanospirillales;f__Alcanivoracaceae;g__Isoalcanivorax
f__Thermotomaculaceae;g__Thermotomaculum	0	1.55512911140117e-07	5.25798565037723e-09	0	6.48433992818419e-08	2.01161714886888e-08	k__Bacteria;p__Acidobacteriota;c__Holophagae;o__Thermotomaculales;f__Thermotomaculaceae;g__Thermotomaculum
f__Aerococcaceae;g__Ruoffia	0	0	0	0	0	1.8875564886075e-08	k__Bacteria;p__Bacillota;c__Bacilli;o__Lactobacillales;f__Aerococcaceae;g__Ruoffia
f__Crepidotaceae;g__Crepidotus	5.91578487616375e-08	0	5.36525144335702e-08	4.40799490492258e-08	2.43494626135323e-07	0	k__Eukaryota;p__Basidiomycota;c__Agaricomycetes;o__Agaricales;f__Crepidotaceae;g__Crepidotus
f__Halobacteroidaceae;g__Halanaerobacter	0	0	0	0	4.0834360901543e-08	8.46402208498745e-08	k__Bacteria;p__Bacillota;c__Clostridia;o__Halanaerobiales;f__Halobacteroidaceae;g__Halanaerobacter
f__Exobasidiaceae;g__Exobasidium	8.1515052006889e-08	5.01247502559048e-07	3.93673850391846e-07	5.27468390345484e-07	6.00079914522392e-07	2.12714045854343e-07	k__Eukaryota;p__Basidiomycota;c__Exobasidiomycetes;o__Exobasidiales;f__Exobasidiaceae;g__Exobasidium
f__Nocardioidaceae;g__Aeromicrobium	4.2360480315643e-08	0	3.4593947337778e-07	7.73474423604979e-07	1.73794301244591e-07	2.88187432841924e-07	k__Bacteria;p__Actinomycetota;c__Actinomycetes;o__Propionibacteriales;f__Nocardioidaceae;g__Aeromicrobium
f__Ascosphaeraceae;g__Ascosphaera	0	2.14725968714627e-07	3.77178548275283e-07	3.90067124496991e-07	4.98735329277671e-07	4.84185467994303e-08	k__Eukaryota;p__Ascomycota;c__Eurotiomycetes;o__Onygenales;f__Ascosphaeraceae;g__Ascosphaera
f__Lyophyllaceae;g__Arthromyces	1.07865046929414e-07	5.14434908118002e-08	3.25339715607212e-08	1.67307043541722e-07	2.11000500435986e-07	5.24049026749495e-08	k__Eukaryota;p__Basidiomycota;c__Agaricomycetes;o__Agaricales;f__Lyophyllaceae;g__Arthromyces
f__Paracoccaceae;g__Limibaculum	0	5.78431594895985e-09	0	0	4.71856553463786e-07	0	k__Bacteria;p__Pseudomonadota;c__Alphaproteobacteria;o__Rhodobacterales;f__Paracoccaceae;g__Limibaculum
f__Hahellaceae;g__Sansalvadorimonas	0	1.3583393649229e-07	5.37188012148029e-07	2.60771896376172e-07	6.20828852517616e-07	8.30234974734482e-08	k__Bacteria;p__Pseudomonadota;c__Gammaproteobacteria;o__Oceanospirillales;f__Hahellaceae;g__Sansalvadorimonas
f__Enterobacteriaceae;g__Trabulsiella	6.77975229704991e-07	1.2813000618775e-07	0	0	3.5150154240166e-07	0	k__Bacteria;p__Pseudomonadota;c__Gammaproteobacteria;o__Enterobacterales;f__Enterobacteriaceae;g__Trabulsiella
f__Boseaceae;g__Bosea	0	9.56502861665194e-08	4.88379202660327e-07	5.65494769523233e-09	9.24779712709665e-08	4.03775479449087e-08	k__Bacteria;p__Pseudomonadota;c__Alphaproteobacteria;o__Hyphomicrobiales;f__Boseaceae;g__Bosea
f__Erysiphaceae;g__Golovinomyces	2.03444814678914e-07	2.40445032739562e-07	3.50323187882841e-07	2.49085659381279e-07	3.69621141931012e-07	2.6940621469462e-07	k__Eukaryota;p__Ascomycota;c__Leotiomycetes;o__Erysiphales;f__Erysiphaceae;g__Golovinomyces
f__Mucoraceae;g__Benjaminiella	4.24992724316099e-08	3.70949273853304e-07	6.45639810996051e-07	2.83614036308689e-07	5.49117446950536e-07	5.64715970759157e-08	k__Eukaryota;p__Mucoromycota;c__Mucoromycetes;o__Mucorales;f__Mucoraceae;g__Benjaminiella
f__Candidatus Prometheoarchaeaceae;g__Candidatus Prometheoarchaeum	0	1.3259267611393e-08	0	0	9.94530904900915e-08	0	k__Archaea;p__Candidatus Lokiarchaeota;c__Candidatus Lokiarchaeia;o__Candidatus Prometheoarchaeales;f__Candidatus Prometheoarchaeaceae;g__Candidatus Prometheoarchaeum
f__Pasteurellaceae;g__Mannheimia	3.9643034008254e-07	0	1.78079029687661e-07	4.15132602199428e-07	0	0	k__Bacteria;p__Pseudomonadota;c__Gammaproteobacteria;o__Pasteurellales;f__Pasteurellaceae;g__Mannheimia
f__Fulvivirgaceae;g__Chryseolinea	3.1513994199492e-08	1.04144281747085e-07	6.81450167150494e-07	1.40891052066465e-07	2.26076375183466e-07	4.603795189532e-08	k__Bacteria;p__Bacteroidota;c__Cytophagia;o__Cytophagales;f__Fulvivirgaceae;g__Chryseolinea
f__Micrococcaceae;g__Glutamicibacter	3.32366845574337e-08	0	1.07244775616202e-07	7.13059461977155e-08	4.66450815036369e-07	1.60825322521244e-07	k__Bacteria;p__Actinomycetota;c__Actinomycetes;o__Micrococcales;f__Micrococcaceae;g__Glutamicibacter
f__Lecanographaceae;g__Alyxoria	4.98550268361505e-08	0	4.6565143679017e-07	1.2150584363271e-07	4.5840719099161e-07	3.56960931195467e-08	k__Eukaryota;p__Ascomycota;c__Arthoniomycetes;o__Arthoniales;f__Lecanographaceae;g__Alyxoria
f__Sphingomonadaceae;g__Blastomonas	0	0	3.79382083755328e-07	0	2.37549472213346e-08	0	k__Bacteria;p__Pseudomonadota;c__Alphaproteobacteria;o__Sphingomonadales;f__Sphingomonadaceae;g__Blastomonas
f__Trichocomaceae;g__Talaromyces	1.31499912396622e-07	3.78327085556138e-07	8.5377727829711e-07	1.7370639707754e-07	4.03741706586907e-07	1.08896656583929e-07	k__Eukaryota;p__Ascomycota;c__Eurotiomycetes;o__Eurotiales;f__Trichocomaceae;g__Talaromyces
f__Lachnospiraceae;g__Murimonas	0	0	0	0	0	4.3889138481036e-07	k__Bacteria;p__Bacillota;c__Clostridia;o__Lachnospirales;f__Lachnospiraceae;g__Murimonas
f__Mortierellaceae;g__Gamsiella	0	2.79129325738333e-07	5.44046567017261e-07	4.36710718279996e-07	3.94968398943344e-07	1.86444256427407e-07	k__Eukaryota;p__Mucoromycota;c__Mortierellomycetes;o__Mortierellales;f__Mortierellaceae;g__Gamsiella
f__Unclassified;g__Cuauhtlivirus	0	4.76952662628156e-07	0	0	1.75327809942645e-07	0	k__Viruses;p__Uroviricota;c__Caudoviricetes;o__Unclassified;f__Unclassified;g__Cuauhtlivirus
f__Flavobacteriaceae;g__Amniculibacterium	0	9.55681992970065e-09	1.91413185188395e-07	0	1.62102191303029e-08	9.66930567891943e-08	k__Bacteria;p__Bacteroidota;c__Flavobacteriia;o__Flavobacteriales;f__Flavobacteriaceae;g__Amniculibacterium
f__Poxviridae;g__Molluscipoxvirus	1.07425626425078e-07	4.1726560524862e-07	4.57238552052924e-07	3.81993549101218e-07	5.41334810021177e-07	2.49319103493845e-07	k__Viruses;p__Nucleocytoviricota;c__Pokkesviricetes;o__Chitovirales;f__Poxviridae;g__Molluscipoxvirus
f__Backusellaceae;g__Backusella	0	2.03679837141666e-07	5.90605084787071e-07	4.32951047923244e-07	8.28928867208444e-07	1.86092785990501e-07	k__Eukaryota;p__Mucoromycota;c__Mucoromycetes;o__Mucorales;f__Backusellaceae;g__Backusella
f__Bionectriaceae;g__Clonostachys	4.01995705809715e-08	2.65697150249947e-08	9.19225099383122e-08	6.91215620751845e-08	2.96821431482515e-07	2.7066268434621e-08	k__Eukaryota;p__Ascomycota;c__Sordariomycetes;o__Hypocreales;f__Bionectriaceae;g__Clonostachys
f__Protomycetaceae;g__Protomyces	0	2.42394922862992e-07	1.61948661238958e-07	3.46559599339792e-07	3.84336920016899e-07	8.79653723617437e-08	k__Eukaryota;p__Ascomycota;c__Taphrinomycetes;o__Taphrinales;f__Protomycetaceae;g__Protomyces
f__Moraxellaceae;g__Fluviicoccus	6.44375686813188e-07	6.91033876916577e-08	6.73181491992482e-09	3.54119803982366e-07	0	4.29246588613458e-08	k__Bacteria;p__Pseudomonadota;c__Gammaproteobacteria;o__Moraxellales;f__Moraxellaceae;g__Fluviicoccus
f__Fervidicoccaceae;g__Fervidicoccus	5.1254167727295e-08	1.42226121715889e-07	2.46463193176956e-07	1.01674510531361e-07	1.64834370650296e-07	1.08663106995272e-07	k__Archaea;p__Thermoproteota;c__Thermoprotei;o__Fervidicoccales;f__Fervidicoccaceae;g__Fervidicoccus
f__Oceanospirillaceae;g__Venatoribacter	1.14914068804532e-08	0	0	1.12893431236088e-08	0	5.26428088052904e-08	k__Bacteria;p__Pseudomonadota;c__Gammaproteobacteria;o__Oceanospirillales;f__Oceanospirillaceae;g__Venatoribacter
f__Casjensviridae;g__Zhonglingvirus	5.22977161041274e-07	0	0	2.13006690487925e-07	0	0	k__Viruses;p__Uroviricota;c__Caudoviricetes;o__Unclassified;f__Casjensviridae;g__Zhonglingvirus
f__Cytophagaceae;g__Rhodocytophaga	0	2.39127435428051e-07	2.45928967268562e-07	6.23805902328328e-08	3.05037223988431e-07	5.41325368015425e-08	k__Bacteria;p__Bacteroidota;c__Cytophagia;o__Cytophagales;f__Cytophagaceae;g__Rhodocytophaga
f__Chroococcaceae;g__Gloeocapsa	3.76980200553513e-08	4.11971712639259e-07	4.42798160532173e-07	4.80846602356491e-07	5.0800986526411e-07	2.05477438474537e-07	k__Bacteria;p__Cyanobacteriota;c__Cyanophyceae;o__Chroococcales;f__Chroococcaceae;g__Gloeocapsa
f__Carnobacteriaceae;g__Dolosigranulum	1.52139753112831e-08	2.95251728372663e-08	0	0	3.62164190663944e-08	8.28575267819907e-08	k__Bacteria;p__Bacillota;c__Bacilli;o__Lactobacillales;f__Carnobacteriaceae;g__Dolosigranulum
f__Actinomycetaceae;g__Trueperella	8.64342519050687e-08	9.49939573979495e-08	5.07122263985397e-07	2.2249669361565e-07	3.91717623849782e-07	3.40112200022747e-07	k__Bacteria;p__Actinomycetota;c__Actinomycetes;o__Actinomycetales;f__Actinomycetaceae;g__Trueperella
f__Halieaceae;g__Haliea	1.23121424712547e-07	1.15139396538651e-07	2.88410602581252e-08	4.59614391935074e-07	1.53292289277996e-08	1.49943021449965e-07	k__Bacteria;p__Pseudomonadota;c__Gammaproteobacteria;o__Cellvibrionales;f__Halieaceae;g__Haliea
f__Tenuifilaceae;g__Perlabentimonas	0	0	0	0	0	2.41308987402445e-08	k__Bacteria;p__Bacteroidota;c__Bacteroidia;o__Bacteroidales;f__Tenuifilaceae;g__Perlabentimonas
f__Cunninghamellaceae;g__Hesseltinella	1.1431752893484e-07	1.1333644077091e-07	3.87230779927318e-07	1.74488560989282e-07	5.04743803042694e-07	7.69697008080632e-08	k__Eukaryota;p__Mucoromycota;c__Mucoromycetes;o__Mucorales;f__Cunninghamellaceae;g__Hesseltinella
f__Flavobacteriaceae;g__Robertkochia	0	0	6.7440466599689e-08	0	0	1.81798554882771e-08	k__Bacteria;p__Bacteroidota;c__Flavobacteriia;o__Flavobacteriales;f__Flavobacteriaceae;g__Robertkochia
f__Chitinibacteraceae;g__Iodobacter	0	3.49267908256111e-07	0	0	3.17760982241023e-08	0	k__Bacteria;p__Pseudomonadota;c__Betaproteobacteria;o__Neisseriales;f__Chitinibacteraceae;g__Iodobacter
f__Herpotrichiellaceae;g__Rhinocladiella	0	3.66845307058637e-07	3.28720322764963e-07	1.08299874823304e-07	4.13472864346102e-07	1.49646588951955e-07	k__Eukaryota;p__Ascomycota;c__Eurotiomycetes;o__Chaetothyriales;f__Herpotrichiellaceae;g__Rhinocladiella
f__Acetobacteraceae;g__Roseicella	0	2.51031653253105e-07	4.86316402818473e-07	3.32447795427835e-07	5.21262760914541e-07	1.99533749776591e-07	k__Bacteria;p__Pseudomonadota;c__Alphaproteobacteria;o__Rhodospirillales;f__Acetobacteraceae;g__Roseicella
f__Unclassified;g__Roseilinea	0	2.03273810922936e-07	2.52613642973586e-07	2.04095371914926e-07	2.64396621989396e-07	8.3210487356409e-08	k__Bacteria;p__Chloroflexota;c__Candidatus Thermofonsia;o__Unclassified;f__Unclassified;g__Roseilinea
f__Halanaerobiaceae;g__Halanaerobium	2.30958724524613e-07	3.90525268226106e-08	0	4.54185287303874e-07	7.28807785056245e-08	0	k__Bacteria;p__Bacillota;c__Clostridia;o__Halanaerobiales;f__Halanaerobiaceae;g__Halanaerobium
f__Rickenellaceae;g__Rickenella	0	1.4954239624348e-07	4.3918681995678e-07	1.65378097666257e-07	4.14223285979669e-07	4.2223378728221e-08	k__Eukaryota;p__Basidiomycota;c__Agaricomycetes;o__Hymenochaetales;f__Rickenellaceae;g__Rickenella
f__Oscillospiraceae;g__Youxingia	0	0	0	0	0	0	k__Bacteria;p__Bacillota;c__Clostridia;o__Eubacteriales;f__Oscillospiraceae;g__Youxingia
f__Natronincolaceae;g__Serpentinicella	0	0	0	0	0	0	k__Bacteria;p__Bacillota;c__Clostridia;o__Peptostreptococcales;f__Natronincolaceae;g__Serpentinicella
f__Enterobacteriaceae;g__Candidatus Regiella	0	6.48834057268508e-08	4.44762990348734e-07	2.10641545800183e-08	9.19384940343047e-08	3.28470690780387e-08	k__Bacteria;p__Pseudomonadota;c__Gammaproteobacteria;o__Enterobacterales;f__Enterobacteriaceae;g__Candidatus Regiella
f__Streptosporangiaceae;g__Nonomuraea	0	7.6756954584351e-08	2.34365373648037e-07	5.40357182055252e-07	1.28379616102232e-07	7.81914420842835e-08	k__Bacteria;p__Actinomycetota;c__Actinomycetes;o__Streptosporangiales;f__Streptosporangiaceae;g__Nonomuraea
f__Planctomycetaceae;g__Stratiformator	1.04093530686908e-07	3.18710613954799e-07	4.30691068449785e-07	2.45780864687309e-07	5.32392264703014e-07	1.38065078138963e-07	k__Bacteria;p__Planctomycetota;c__Planctomycetia;o__Planctomycetales;f__Planctomycetaceae;g__Stratiformator
f__Radiomycetaceae;g__Radiomyces	2.65627346741479e-07	3.74515908746255e-07	5.82532950785044e-07	5.35472104823466e-07	7.26736222574862e-07	2.28389306498086e-07	k__Eukaryota;p__Mucoromycota;c__Mucoromycetes;o__Mucorales;f__Radiomycetaceae;g__Radiomyces
f__Propionibacteriaceae;g__Auraticoccus	1.49866550403761e-08	0	0	5.74417505510754e-07	1.88189109762835e-07	0	k__Bacteria;p__Actinomycetota;c__Actinomycetes;o__Propionibacteriales;f__Propionibacteriaceae;g__Auraticoccus
f__Xylariaceae;g__Rosellinia	3.4111334143924e-08	4.77033424005763e-07	5.47380053442122e-07	3.50681702673865e-07	7.0796327482276e-07	1.0370654425663e-07	k__Eukaryota;p__Ascomycota;c__Sordariomycetes;o__Xylariales;f__Xylariaceae;g__Rosellinia
f__Chitinophagaceae;g__Limnovirga	0	0	0	0	1.09736201858762e-07	0	k__Bacteria;p__Bacteroidota;c__Chitinophagia;o__Chitinophagales;f__Chitinophagaceae;g__Limnovirga
f__Halobacteriovoraceae;g__Halobacteriovorax	8.36468017320285e-08	1.49706037524575e-07	5.37456405946198e-07	1.40940485420198e-07	4.08013918849755e-07	1.06014037459583e-07	k__Bacteria;p__Bdellovibrionota;c__Bacteriovoracia;o__Bacteriovoracales;f__Halobacteriovoraceae;g__Halobacteriovorax
f__Bacillaceae;g__Compostibacillus	0	4.2832660475306e-07	0	0	3.73551078726597e-08	0	k__Bacteria;p__Bacillota;c__Bacilli;o__Bacillales;f__Bacillaceae;g__Compostibacillus
f__Thiobacillaceae;g__Parasulfuritortus	1.89507411760246e-08	1.73548869415454e-07	2.6917627512335e-07	3.5862389717232e-08	4.24385679623482e-08	4.14166253879191e-07	k__Bacteria;p__Pseudomonadota;c__Betaproteobacteria;o__Nitrosomonadales;f__Thiobacillaceae;g__Parasulfuritortus
f__Dermacoccaceae;g__Calidifontibacter	0	0	0	5.68085488507303e-07	7.07155943489727e-09	0	k__Bacteria;p__Actinomycetota;c__Actinomycetes;o__Micrococcales;f__Dermacoccaceae;g__Calidifontibacter
f__Rickettsiaceae;g__Rickettsia	3.16003470962256e-08	1.40039006317733e-07	6.1195844113378e-07	2.27093481063047e-08	8.36276671640336e-08	2.74819954072542e-08	k__Bacteria;p__Pseudomonadota;c__Alphaproteobacteria;o__Rickettsiales;f__Rickettsiaceae;g__Rickettsia
f__Flammeovirgaceae;g__Chondrinema	0	1.28739335676645e-07	1.47543902358115e-07	8.30597386657207e-08	1.76608215016871e-07	5.12573765496456e-07	k__Bacteria;p__Bacteroidota;c__Cytophagia;o__Cytophagales;f__Flammeovirgaceae;g__Chondrinema
f__Cucurbitariaceae;g__Pyrenochaeta	0	1.96127725724251e-07	1.30404728145191e-07	9.82301147103267e-08	3.04272986950211e-07	2.73670047362692e-08	k__Eukaryota;p__Ascomycota;c__Dothideomycetes;o__Pleosporales;f__Cucurbitariaceae;g__Pyrenochaeta
f__Cryptobasidiaceae;g__Acaromyces	6.02142388661117e-08	4.31757869410037e-08	2.48037279366764e-07	3.68342487705738e-07	2.05779740263433e-07	1.18378931929332e-07	k__Eukaryota;p__Basidiomycota;c__Exobasidiomycetes;o__Exobasidiales;f__Cryptobasidiaceae;g__Acaromyces
f__Saccotheciaceae;g__Aureobasidium	1.2684265553323e-07	3.92297060818679e-07	5.9347321949859e-07	4.39928747515422e-07	6.05246007005562e-07	3.07028713123987e-07	k__Eukaryota;p__Ascomycota;c__Dothideomycetes;o__Dothideales;f__Saccotheciaceae;g__Aureobasidium
f__Comamonadaceae;g__Variovorax	2.04200726282096e-07	1.00285168694046e-07	2.60103680966643e-07	3.02200403896253e-08	3.17397852024762e-08	2.0385482583582e-07	k__Bacteria;p__Pseudomonadota;c__Betaproteobacteria;o__Burkholderiales;f__Comamonadaceae;g__Variovorax
f__Amoebophilaceae;g__Cardinium	2.13195838230277e-08	2.48261670408202e-07	5.26215313666127e-07	3.5315914994936e-07	2.451842246221e-07	4.8612442590677e-08	k__Bacteria;p__Bacteroidota;c__Cytophagia;o__Cytophagales;f__Amoebophilaceae;g__Cardinium
f__Candidatus Hakubellaceae;g__Candidatus Hakubella	2.66015560363737e-07	2.297091831899e-08	9.48682814844102e-09	7.88898734828503e-08	3.0112933684108e-08	0	k__Bacteria;p__Actinomycetota;c__Unclassified;o__Candidatus Hakubellales;f__Candidatus Hakubellaceae;g__Candidatus Hakubella
f__Oceanospirillaceae;g__Neptuniibacter	0	8.81136651790792e-08	3.72554878506167e-07	0	0	2.17743472939086e-07	k__Bacteria;p__Pseudomonadota;c__Gammaproteobacteria;o__Oceanospirillales;f__Oceanospirillaceae;g__Neptuniibacter
f__Lachnospiraceae;g__Chakrabartyella	0	0	5.2542129574467e-08	0	0	4.20464661650572e-07	k__Bacteria;p__Bacillota;c__Clostridia;o__Lachnospirales;f__Lachnospiraceae;g__Chakrabartyella
f__Chitinivibrionaceae;g__Chitinivibrio	0	1.19052534946572e-08	9.0982890938534e-09	0	0	1.16028429123858e-08	k__Bacteria;p__Fibrobacterota;c__Chitinivibrionia;o__Chitinivibrionales;f__Chitinivibrionaceae;g__Chitinivibrio
f__Pseudonocardiaceae;g__Pseudonocardia	3.62194151154415e-08	1.34598303784682e-07	3.64791721751634e-07	7.66495549220372e-07	4.70084493389804e-07	2.09603910333137e-07	k__Bacteria;p__Actinomycetota;c__Actinomycetes;o__Pseudonocardiales;f__Pseudonocardiaceae;g__Pseudonocardia
f__Chitinophagaceae;g__Puia	0	0	0	0	0	0	k__Bacteria;p__Bacteroidota;c__Chitinophagia;o__Chitinophagales;f__Chitinophagaceae;g__Puia
f__Unclassified;g__Symbiothrix	0	0	1.07060189071648e-08	0	0	3.7589702134977e-08	k__Bacteria;p__Bacteroidota;c__Bacteroidia;o__Bacteroidales;f__Unclassified;g__Symbiothrix
f__Erysipelotrichaceae;g__Faecalibaculum	4.94346071252552e-08	1.66781498897849e-07	7.35983573892839e-07	1.8566644492767e-07	1.62813342319337e-07	1.10284944405028e-07	k__Bacteria;p__Bacillota;c__Erysipelotrichia;o__Erysipelotrichales;f__Erysipelotrichaceae;g__Faecalibaculum
f__Pseudomonadaceae;g__Denitrificimonas	1.12520025563397e-08	4.50526035805004e-07	9.21311647322612e-09	6.55816850719513e-09	0	1.18042811919475e-08	k__Bacteria;p__Pseudomonadota;c__Gammaproteobacteria;o__Pseudomonadales;f__Pseudomonadaceae;g__Denitrificimonas
f__Orbiliaceae;g__Dactylella	5.31242089293162e-08	2.36896348347316e-07	3.31394654975384e-07	2.98618725255769e-07	3.9651456700643e-07	1.69848476689648e-07	k__Eukaryota;p__Ascomycota;c__Orbiliomycetes;o__Orbiliales;f__Orbiliaceae;g__Dactylella
f__Pyronemataceae;g__Tricharina	0	2.46718782326594e-08	8.15278871202725e-08	1.48136163608447e-07	2.14993375045359e-07	1.00531854118036e-07	k__Eukaryota;p__Ascomycota;c__Pezizomycetes;o__Pezizales;f__Pyronemataceae;g__Tricharina
f__Dongiaceae;g__Dongia	7.07271716024242e-08	2.07543489796305e-07	5.08320973900423e-07	3.15856609857614e-07	5.17964689813637e-07	2.44519135921988e-07	k__Bacteria;p__Pseudomonadota;c__Alphaproteobacteria;o__Rhodospirillales;f__Dongiaceae;g__Dongia
f__Unclassified;g__Audreyjarvisvirus	0	1.7909956049372e-08	0	0	2.08931712693418e-08	7.84384586273755e-08	k__Viruses;p__Uroviricota;c__Caudoviricetes;o__Unclassified;f__Unclassified;g__Audreyjarvisvirus
f__Opitutaceae;g__Horticoccus	0	0	3.89093914544057e-07	0	0	1.68700713960756e-08	k__Bacteria;p__Verrucomicrobiota;c__Opitutae;o__Opitutales;f__Opitutaceae;g__Horticoccus
f__Methylococcaceae;g__Methylovulum	1.96833450137836e-07	5.80771428977627e-08	0	0	1.97319319658902e-07	0	k__Bacteria;p__Pseudomonadota;c__Gammaproteobacteria;o__Methylococcales;f__Methylococcaceae;g__Methylovulum
f__Unclassified;g__Dibbivirus	0	0	0	0	2.17264699156191e-07	0	k__Viruses;p__Uroviricota;c__Caudoviricetes;o__Unclassified;f__Unclassified;g__Dibbivirus
f__Zooshikellaceae;g__Zooshikella	2.21975582758789e-08	0	0	1.57603701344245e-07	0	2.05936982435997e-08	k__Bacteria;p__Pseudomonadota;c__Gammaproteobacteria;o__Oceanospirillales;f__Zooshikellaceae;g__Zooshikella
f__Pleioneaceae;g__Aliikangiella	0	1.51904874511885e-08	1.92273734828503e-08	0	1.11553315117608e-07	4.70077181689676e-08	k__Bacteria;p__Pseudomonadota;c__Gammaproteobacteria;o__Oceanospirillales;f__Pleioneaceae;g__Aliikangiella
f__Diaporthaceae;g__Diaporthe	4.0060728841144e-08	2.47665640926348e-07	5.29758114076658e-07	1.80768529739112e-07	2.76270272599505e-07	1.76155432763392e-07	k__Eukaryota;p__Ascomycota;c__Sordariomycetes;o__Diaporthales;f__Diaporthaceae;g__Diaporthe
f__Unclassified;g__Enhygromyxa	1.14899452986639e-07	1.97946995759292e-07	6.33044390878958e-07	3.66883844623833e-07	8.74069259473893e-08	5.5509230511972e-08	k__Bacteria;p__Myxococcota;c__Myxococcia;o__Myxococcales;f__Unclassified;g__Enhygromyxa
f__Botryobasidiaceae;g__Botryobasidium	4.68847853107956e-08	1.86238232645866e-07	6.36470685567514e-07	2.60363591386435e-07	2.55538700721408e-07	1.56313989122016e-07	k__Eukaryota;p__Basidiomycota;c__Agaricomycetes;o__Cantharellales;f__Botryobasidiaceae;g__Botryobasidium
f__Hypocreaceae;g__Trichoderma	0	6.8591321104967e-08	6.86566847943825e-07	2.67908159977037e-08	7.2062814261884e-08	0	k__Eukaryota;p__Ascomycota;c__Sordariomycetes;o__Hypocreales;f__Hypocreaceae;g__Trichoderma
f__Alcanivoracaceae;g__Marinicella	3.54592204924203e-08	1.01669761196172e-07	1.54654396416792e-07	7.35960132339322e-08	1.88027189542838e-08	5.26194819282492e-07	k__Bacteria;p__Pseudomonadota;c__Gammaproteobacteria;o__Oceanospirillales;f__Alcanivoracaceae;g__Marinicella
f__Paenibacillaceae;g__Chengkuizengella	1.96183613700248e-08	2.98204648868875e-07	3.59405099951798e-07	3.95704759287041e-07	5.11786228803232e-07	2.8186194845076e-07	k__Bacteria;p__Bacillota;c__Bacilli;o__Bacillales;f__Paenibacillaceae;g__Chengkuizengella
f__Petrotogaceae;g__Tepiditoga	9.45261219189877e-09	8.12514447110307e-09	0	3.83511621867535e-07	8.44857667529612e-08	3.32631543850432e-08	k__Bacteria;p__Thermotogota;c__Thermotogae;o__Petrotogales;f__Petrotogaceae;g__Tepiditoga
f__Alteromonadaceae;g__Marisediminitalea	1.4421229879657e-07	2.60329191828379e-07	4.63617291105888e-07	4.36576962478133e-07	4.74303431222546e-07	2.87460222718385e-07	k__Bacteria;p__Pseudomonadota;c__Gammaproteobacteria;o__Alteromonadales;f__Alteromonadaceae;g__Marisediminitalea
f__Ornithinimicrobiaceae;g__Ornithinimicrobium	0	0	2.26784405651027e-08	7.37522025005553e-07	4.73566367343845e-08	9.05059138372717e-08	k__Bacteria;p__Actinomycetota;c__Actinomycetes;o__Micrococcales;f__Ornithinimicrobiaceae;g__Ornithinimicrobium
f__Trigonopsidaceae;g__Tortispora	1.48303821308066e-07	2.7819648625155e-07	5.90959126186776e-07	1.42577429673579e-07	4.55692990375814e-07	1.88193877580034e-07	k__Eukaryota;p__Ascomycota;c__Saccharomycetes;o__Saccharomycetales;f__Trigonopsidaceae;g__Tortispora
f__Ectothiorhodospiraceae;g__Natronocella	0	0	3.82465761228667e-07	0	0	0	k__Bacteria;p__Pseudomonadota;c__Gammaproteobacteria;o__Chromatiales;f__Ectothiorhodospiraceae;g__Natronocella
f__Opitutaceae;g__Termitidicoccus	0	0	3.82312381457872e-07	0	0	0	k__Bacteria;p__Verrucomicrobiota;c__Opitutae;o__Opitutales;f__Opitutaceae;g__Termitidicoccus
f__Micrococcaceae;g__Paenarthrobacter	7.50603323241567e-08	0	4.98846901724447e-07	0	2.4281198378999e-08	2.16420961105183e-07	k__Bacteria;p__Actinomycetota;c__Actinomycetes;o__Micrococcales;f__Micrococcaceae;g__Paenarthrobacter
f__Haliovirgaceae;g__Haliovirga	0	9.14283815309875e-08	1.23131580408256e-08	0	6.99652774468017e-08	3.92567320555245e-09	k__Bacteria;p__Fusobacteriota;c__Fusobacteriia;o__Fusobacteriales;f__Haliovirgaceae;g__Haliovirga
f__Orthoherpesviridae;g__Bossavirus	2.40364373182264e-08	6.83413605738765e-08	4.92584861202131e-07	3.45964765298771e-07	3.70741928912635e-07	1.97015588391401e-07	k__Viruses;p__Peploviricota;c__Herviviricetes;o__Herpesvirales;f__Orthoherpesviridae;g__Bossavirus
f__Teratosphaeriaceae;g__Friedmanniomyces	0	2.73754367238233e-07	7.37656691774218e-07	4.61046918920162e-07	4.11332810579022e-07	2.07329704111807e-07	k__Eukaryota;p__Ascomycota;c__Dothideomycetes;o__Mycosphaerellales;f__Teratosphaeriaceae;g__Friedmanniomyces
f__Methanosarcinaceae;g__Methanimicrococcus	7.66910044735945e-09	8.36502627424325e-08	2.72680575880502e-07	1.46283451288731e-07	2.73540219563581e-07	9.79486679412257e-08	k__Archaea;p__Euryarchaeota;c__Methanomicrobia;o__Methanosarcinales;f__Methanosarcinaceae;g__Methanimicrococcus
f__Rhizobiaceae;g__Allorhizobium	0	0	3.79416404849462e-07	0	0	0	k__Bacteria;p__Pseudomonadota;c__Alphaproteobacteria;o__Hyphomicrobiales;f__Rhizobiaceae;g__Allorhizobium
f__Spirosomataceae;g__Flectobacillus	0	0	0	0	0	3.3996329797605e-08	k__Bacteria;p__Bacteroidota;c__Cytophagia;o__Cytophagales;f__Spirosomataceae;g__Flectobacillus
f__Coriobacteriaceae;g__Parvibacter	1.66183422719469e-07	4.2440989038069e-08	8.76907472148355e-09	0	3.82766104195212e-07	8.1020737763961e-09	k__Bacteria;p__Actinomycetota;c__Coriobacteriia;o__Coriobacteriales;f__Coriobacteriaceae;g__Parvibacter
f__Azospirillaceae;g__Azospirillum	0	1.13780897386251e-07	4.99836986430277e-07	1.47797476223875e-07	1.19539491927491e-07	6.5682067168908e-08	k__Bacteria;p__Pseudomonadota;c__Alphaproteobacteria;o__Rhodospirillales;f__Azospirillaceae;g__Azospirillum
f__Desulfovibrionaceae;g__Pseudodesulfovibrio	2.66091969600137e-07	1.61189604579747e-07	3.07179132861963e-07	5.21099433218335e-07	3.13548137514284e-07	1.31361622679932e-07	k__Bacteria;p__Thermodesulfobacteriota;c__Desulfovibrionia;o__Desulfovibrionales;f__Desulfovibrionaceae;g__Pseudodesulfovibrio
f__Ornithinimicrobiaceae;g__Serinicoccus	0	0	0	4.67486501226718e-07	0	1.0442990057626e-07	k__Bacteria;p__Actinomycetota;c__Actinomycetes;o__Micrococcales;f__Ornithinimicrobiaceae;g__Serinicoccus
f__Acanthopleuribacteraceae;g__Sulfidibacter	0	0	3.75380931371487e-07	0	0	0	k__Bacteria;p__Acidobacteriota;c__Holophagae;o__Acanthopleuribacterales;f__Acanthopleuribacteraceae;g__Sulfidibacter
f__Burkholderiaceae;g__Zeimonas	0	0	3.74806831709445e-07	0	0	0	k__Bacteria;p__Pseudomonadota;c__Betaproteobacteria;o__Burkholderiales;f__Burkholderiaceae;g__Zeimonas
f__Marasmiaceae;g__Tetrapyrgos	9.45909872101777e-08	1.43421648189169e-07	4.1233074384339e-07	5.50149924514865e-07	5.46306149296736e-07	2.30349868391835e-07	k__Eukaryota;p__Basidiomycota;c__Agaricomycetes;o__Agaricales;f__Marasmiaceae;g__Tetrapyrgos
f__Schitoviridae;g__Pollockvirus	0	3.73428417141015e-07	0	0	0	0	k__Viruses;p__Uroviricota;c__Caudoviricetes;o__Unclassified;f__Schitoviridae;g__Pollockvirus
f__Petrotogaceae;g__Marinitoga	2.23415602946831e-07	1.06717018005405e-07	4.67005833071561e-07	1.37201896132453e-07	3.44367033711729e-07	3.85409142502397e-07	k__Bacteria;p__Thermotogota;c__Thermotogae;o__Petrotogales;f__Petrotogaceae;g__Marinitoga
f__Roseobacteraceae;g__Roseobacter	2.91943850567865e-08	4.04301021520373e-07	3.0075699005898e-07	2.24036875470513e-07	4.93188081675594e-07	2.23523217399899e-07	k__Bacteria;p__Pseudomonadota;c__Alphaproteobacteria;o__Rhodobacterales;f__Roseobacteraceae;g__Roseobacter
f__Unclassified;g__Pseudorhodoplanes	0	0	3.58009599610592e-07	0	0	0	k__Bacteria;p__Pseudomonadota;c__Alphaproteobacteria;o__Hyphomicrobiales;f__Unclassified;g__Pseudorhodoplanes
f__Geodermatophilaceae;g__Cumulibacter	0	7.75659641922887e-08	2.20207426586474e-07	5.06857626029711e-07	1.91947131429438e-07	9.55485940808823e-08	k__Bacteria;p__Actinomycetota;c__Actinomycetes;o__Geodermatophilales;f__Geodermatophilaceae;g__Cumulibacter
f__Arenicellaceae;g__Arenicella	4.0060728841144e-08	2.14553328115945e-07	2.84473908952063e-07	3.1951483827902e-07	3.66715740106369e-07	2.12604092851456e-07	k__Bacteria;p__Pseudomonadota;c__Gammaproteobacteria;o__Arenicellales;f__Arenicellaceae;g__Arenicella
f__Comamonadaceae;g__Ramlibacter	4.09143006082139e-08	0	9.30289963117217e-08	0	0	0	k__Bacteria;p__Pseudomonadota;c__Betaproteobacteria;o__Burkholderiales;f__Comamonadaceae;g__Ramlibacter
f__Nitrobacteraceae;g__Rhodopseudomonas	0	0	0	0	0	0	k__Bacteria;p__Pseudomonadota;c__Alphaproteobacteria;o__Hyphomicrobiales;f__Nitrobacteraceae;g__Rhodopseudomonas
f__Rubritaleaceae;g__Rubritalea	1.71459087056364e-08	2.01525231329784e-07	5.01489826431577e-07	2.16748529969291e-07	3.99312783120034e-07	7.81914420842835e-08	k__Bacteria;p__Verrucomicrobiota;c__Verrucomicrobiae;o__Verrucomicrobiales;f__Rubritaleaceae;g__Rubritalea
f__Anaerohalosphaeraceae;g__Anaerohalosphaera	3.28975353933892e-08	0	0	0	0	1.29939943552012e-07	k__Bacteria;p__Planctomycetota;c__Phycisphaerae;o__Sedimentisphaerales;f__Anaerohalosphaeraceae;g__Anaerohalosphaera
f__Sphaerobolaceae;g__Sphaerobolus	2.00303643867222e-08	3.61032112798488e-07	7.30339940708625e-07	1.91623429299877e-07	2.02953949869746e-07	6.57795351334226e-08	k__Eukaryota;p__Basidiomycota;c__Agaricomycetes;o__Geastrales;f__Sphaerobolaceae;g__Sphaerobolus
f__Oceanospirillaceae;g__Oceanospirillum	3.98679115733946e-08	1.97477004045733e-07	1.69676871692871e-07	1.69058371606215e-07	5.22848336415926e-07	4.29598330390655e-08	k__Bacteria;p__Pseudomonadota;c__Gammaproteobacteria;o__Oceanospirillales;f__Oceanospirillaceae;g__Oceanospirillum
f__Poxviridae;g__Pteropopoxvirus	5.40096124058298e-08	2.25384343231928e-07	4.37291428476649e-07	5.2693334770823e-07	7.31858885446738e-07	2.21088830230883e-07	k__Viruses;p__Nucleocytoviricota;c__Pokkesviricetes;o__Chitovirales;f__Poxviridae;g__Pteropopoxvirus
f__Lachnospiraceae;g__Anaerosacchariphilus	0	1.1946024878276e-08	3.43260411600475e-07	0	2.899112145863e-08	2.22198234121718e-08	k__Bacteria;p__Bacillota;c__Clostridia;o__Lachnospirales;f__Lachnospiraceae;g__Anaerosacchariphilus
f__Massarinaceae;g__Massarina	0	4.88453347478053e-08	3.76122086273756e-07	5.73397344277212e-08	1.3490155045792e-07	0	k__Eukaryota;p__Ascomycota;c__Dothideomycetes;o__Pleosporales;f__Massarinaceae;g__Massarina
f__Azospirillaceae;g__Skermanella	7.59237407860745e-08	1.81792786870596e-08	1.52048919039315e-07	1.32239847147677e-07	1.41148216655203e-07	1.67175664404595e-07	k__Bacteria;p__Pseudomonadota;c__Alphaproteobacteria;o__Rhodospirillales;f__Azospirillaceae;g__Skermanella
f__Desulfovibrionaceae;g__Halodesulfovibrio	4.58589922091215e-08	2.19050721136921e-07	3.67660440237436e-07	3.30599618038442e-08	4.31155678784005e-07	3.24082951055845e-08	k__Bacteria;p__Thermodesulfobacteriota;c__Desulfovibrionia;o__Desulfovibrionales;f__Desulfovibrionaceae;g__Halodesulfovibrio
f__Auriculariaceae;g__Auricularia	0	3.10505246995488e-07	4.79913600661291e-07	1.84698723658057e-07	2.91059743743196e-07	9.31366847605327e-08	k__Eukaryota;p__Basidiomycota;c__Agaricomycetes;o__Auriculariales;f__Auriculariaceae;g__Auricularia
f__Orbiliaceae;g__Arthrobotrys	7.7357148205417e-08	5.49510015489685e-08	3.76718109121041e-07	3.41154540210898e-07	2.65763910861194e-07	4.85150442891264e-08	k__Eukaryota;p__Ascomycota;c__Orbiliomycetes;o__Orbiliales;f__Orbiliaceae;g__Arthrobotrys
f__Lacipirellulaceae;g__Bythopirellula	4.20967563055476e-08	3.86043084952257e-07	4.5168024875568e-07	3.85317778137339e-07	8.37598488807889e-07	4.0589860911021e-07	k__Bacteria;p__Planctomycetota;c__Planctomycetia;o__Pirellulales;f__Lacipirellulaceae;g__Bythopirellula
f__Unclassified;g__Incheonvirus	0	2.79358408841035e-08	0	0	7.6999040627928e-08	0	k__Viruses;p__Uroviricota;c__Caudoviricetes;o__Unclassified;f__Unclassified;g__Incheonvirus
f__Unclassified;g__Seahorsevirus	0	5.71714710191237e-08	0	0	3.60084818957532e-07	0	k__Viruses;p__Uroviricota;c__Caudoviricetes;o__Unclassified;f__Unclassified;g__Seahorsevirus
f__Fodinicurvataceae;g__Pelagibius	0	8.95497803145597e-08	2.39282825269851e-07	2.10245692879077e-07	5.22329282410542e-08	0	k__Bacteria;p__Pseudomonadota;c__Alphaproteobacteria;o__Rhodospirillales;f__Fodinicurvataceae;g__Pelagibius
f__Vulcanimicrobiaceae;g__Vulcanimicrobium	0	1.0245101989558e-07	1.71377171534725e-07	1.54571349024312e-07	5.70340743085156e-07	4.96835881774707e-08	k__Bacteria;p__Vulcanimicrobiota;c__Vulcanimicrobiia;o__Vulcanimicrobiales;f__Vulcanimicrobiaceae;g__Vulcanimicrobium
f__Flavobacteriaceae;g__Gillisia	6.64313737211532e-08	1.67270319921577e-07	4.28991403698569e-07	2.31708657298837e-07	5.07482693187787e-07	1.89660105259452e-07	k__Bacteria;p__Bacteroidota;c__Flavobacteriia;o__Flavobacteriales;f__Flavobacteriaceae;g__Gillisia
f__Alteromonadaceae;g__Salinimonas	2.40015826355754e-07	6.90216894182702e-08	0	4.84811386001875e-08	0	3.55298751550322e-07	k__Bacteria;p__Pseudomonadota;c__Gammaproteobacteria;o__Alteromonadales;f__Alteromonadaceae;g__Salinimonas
f__Hyellaceae;g__Hyella	0	7.25972466542823e-08	2.84178558430234e-07	1.39584063767676e-07	1.46372053845612e-07	1.69709104387481e-07	k__Bacteria;p__Cyanobacteriota;c__Cyanophyceae;o__Pleurocapsales;f__Hyellaceae;g__Hyella
f__Acutalibacteraceae;g__Hydrogeniiclostridium	0	0	0	0	0	0	k__Bacteria;p__Bacillota;c__Clostridia;o__Eubacteriales;f__Acutalibacteraceae;g__Hydrogeniiclostridium
f__Ascoviridae;g__Ascovirus	1.96398590628199e-08	1.14786536633647e-07	4.37078081350636e-07	2.90360719498589e-07	2.93758781189239e-07	1.82838670730453e-07	k__Viruses;p__Nucleocytoviricota;c__Megaviricetes;o__Pimascovirales;f__Ascoviridae;g__Ascovirus
f__Zooshikellaceae;g__Spartinivicinus	0	4.6367009746045e-08	0	0	4.17346527006753e-07	1.92881455840857e-08	k__Bacteria;p__Pseudomonadota;c__Gammaproteobacteria;o__Oceanospirillales;f__Zooshikellaceae;g__Spartinivicinus
f__Paracoccaceae;g__Thioclava	0	0	3.55029389511425e-07	0	0	0	k__Bacteria;p__Pseudomonadota;c__Alphaproteobacteria;o__Rhodobacterales;f__Paracoccaceae;g__Thioclava
f__Eubacteriaceae;g__Garciella	0	0	3.44249560764519e-07	0	5.22858376345192e-08	6.26431082883355e-07	k__Bacteria;p__Bacillota;c__Clostridia;o__Eubacteriales;f__Eubacteriaceae;g__Garciella
f__Xanthobacteraceae;g__Ancylobacter	0	0	5.15599897638095e-08	0	0	0	k__Bacteria;p__Pseudomonadota;c__Alphaproteobacteria;o__Hyphomicrobiales;f__Xanthobacteraceae;g__Ancylobacter
f__Aphanizomenonaceae;g__Aphanizomenon	0	0	8.47972744111483e-08	0	1.70206895414837e-07	0	k__Bacteria;p__Cyanobacteriota;c__Cyanophyceae;o__Nostocales;f__Aphanizomenonaceae;g__Aphanizomenon
f__Boletaceae;g__Boletus	8.3063306167711e-08	1.77135479638646e-07	1.28264501405445e-07	1.24438929072406e-07	5.12608612075456e-07	5.7279777362854e-08	k__Eukaryota;p__Basidiomycota;c__Agaricomycetes;o__Boletales;f__Boletaceae;g__Boletus
f__Chitinibacteraceae;g__Chitinolyticbacter	0	0	0	0	3.60494240382584e-07	2.29203288579336e-08	k__Bacteria;p__Pseudomonadota;c__Betaproteobacteria;o__Neisseriales;f__Chitinibacteraceae;g__Chitinolyticbacter
f__Pilobolaceae;g__Pilobolus	5.17725635564535e-08	3.07668984680919e-07	4.59871408396926e-07	2.82298194923609e-07	4.50563869361294e-07	1.39031616018284e-07	k__Eukaryota;p__Mucoromycota;c__Mucoromycetes;o__Mucorales;f__Pilobolaceae;g__Pilobolus
f__Marasmiaceae;g__Marasmius	0	1.9119991077183e-07	5.70246389237918e-07	6.35300164104007e-08	2.95623960810013e-07	3.41464124589063e-08	k__Eukaryota;p__Basidiomycota;c__Agaricomycetes;o__Agaricales;f__Marasmiaceae;g__Marasmius
f__Desulfovibrionaceae;g__Nitratidesulfovibrio	0	0	0	0	0	0	k__Bacteria;p__Thermodesulfobacteriota;c__Desulfovibrionia;o__Desulfovibrionales;f__Desulfovibrionaceae;g__Nitratidesulfovibrio
f__Spirochaetaceae;g__Spirochaeta	0	0	0	3.5955416041573e-08	0	3.46459411879397e-07	k__Bacteria;p__Spirochaetota;c__Spirochaetia;o__Spirochaetales;f__Spirochaetaceae;g__Spirochaeta
f__Haliscomenobacteraceae;g__Haliscomenobacter	2.12602509491494e-08	1.39909025314262e-07	2.38010959087733e-07	1.38479365342642e-07	2.27290141438158e-07	5.13131338720422e-08	k__Bacteria;p__Bacteroidota;c__Saprospiria;o__Saprospirales;f__Haliscomenobacteraceae;g__Haliscomenobacter
f__Yersiniaceae;g__Gibbsiella	0	1.14356382251312e-07	0	0	3.34549229171517e-08	0	k__Bacteria;p__Pseudomonadota;c__Gammaproteobacteria;o__Enterobacterales;f__Yersiniaceae;g__Gibbsiella
f__Hydrogenimonadaceae;g__Hydrogenimonas	0	0	6.07571771131775e-08	0	0	0	k__Bacteria;p__Campylobacterota;c__Epsilonproteobacteria;o__Campylobacterales;f__Hydrogenimonadaceae;g__Hydrogenimonas
f__Roseobacteraceae;g__Roseovarius	7.64509257930337e-08	2.22754978092386e-07	3.74609301664328e-07	3.92061004446514e-07	3.64033306208332e-07	1.56809926803113e-07	k__Bacteria;p__Pseudomonadota;c__Alphaproteobacteria;o__Rhodobacterales;f__Roseobacteraceae;g__Roseovarius
f__Tindalliaceae;g__Tindallia	0	0	0	0	0	1.58641285359539e-07	k__Bacteria;p__Bacillota;c__Clostridia;o__Peptostreptococcales;f__Tindalliaceae;g__Tindallia
f__Enterocytozoonidae;g__Ecytonucleospora	0	2.3304555355315e-07	7.10268692827625e-07	6.53456203727272e-08	4.26757294639811e-08	9.6969701688159e-09	k__Eukaryota;p__Microsporidia;c__Unclassified;o__Unclassified;f__Enterocytozoonidae;g__Ecytonucleospora
f__Desulfobacteraceae;g__Desulfamplus	0	5.40246533641321e-07	0	0	3.39336906070765e-08	0	k__Bacteria;p__Thermodesulfobacteriota;c__Desulfobacteria;o__Desulfobacterales;f__Desulfobacteraceae;g__Desulfamplus
f__Bacillaceae;g__Schinkia	2.31985075065398e-07	1.42689532005697e-08	0	5.24276112305634e-07	5.96770625382502e-08	1.14559554725708e-08	k__Bacteria;p__Bacillota;c__Bacilli;o__Bacillales;f__Bacillaceae;g__Schinkia
f__Tremellaceae;g__Tremella	0	8.90784656816815e-08	4.6291961455868e-07	1.24260034445594e-08	7.1773836851911e-08	6.98225969323924e-08	k__Eukaryota;p__Basidiomycota;c__Tremellomycetes;o__Tremellales;f__Tremellaceae;g__Tremella
f__Sphingosinicellaceae;g__Glacieibacterium	3.44081364852495e-08	7.4015634765678e-08	1.58925001083195e-07	1.34839846876879e-07	2.61112768564604e-07	1.23495448550956e-07	k__Bacteria;p__Pseudomonadota;c__Alphaproteobacteria;o__Sphingomonadales;f__Sphingosinicellaceae;g__Glacieibacterium
f__Bacillaceae;g__Alkalihalophilus	1.65527643807646e-08	1.80064609860322e-07	3.16288978831666e-07	3.27538103813387e-07	4.18217731289165e-07	1.50004251133293e-07	k__Bacteria;p__Bacillota;c__Bacilli;o__Bacillales;f__Bacillaceae;g__Alkalihalophilus
f__Oscillatoriaceae;g__Phormidium	0	0	0	0	0	2.52198292343438e-08	k__Bacteria;p__Cyanobacteriota;c__Cyanophyceae;o__Oscillatoriales;f__Oscillatoriaceae;g__Phormidium
f__Schizophyllaceae;g__Schizophyllum	2.24350633533544e-08	3.12726344989412e-07	6.61646848174004e-07	4.44220873840304e-07	6.08007120177753e-07	3.59168301320415e-07	k__Eukaryota;p__Basidiomycota;c__Agaricomycetes;o__Agaricales;f__Schizophyllaceae;g__Schizophyllum
f__Unclassified;g__Paraliomyxa	1.26165369992255e-07	2.21872700309794e-07	4.86975015706325e-07	3.11186812374417e-07	3.7417997105162e-07	1.9015405886622e-07	k__Bacteria;p__Myxococcota;c__Myxococcia;o__Myxococcales;f__Unclassified;g__Paraliomyxa
f__Kaistiaceae;g__Kaistia	7.78984796007345e-09	7.21323174546006e-08	8.4682262008568e-08	8.39763124935685e-08	1.58395906606947e-07	5.06903057384951e-07	k__Bacteria;p__Pseudomonadota;c__Alphaproteobacteria;o__Hyphomicrobiales;f__Kaistiaceae;g__Kaistia
f__Planctomycetaceae;g__Rubinisphaera	0	2.00840891076641e-07	4.62815901840891e-07	4.57415229515433e-07	4.13823707139336e-07	7.10680691782342e-08	k__Bacteria;p__Planctomycetota;c__Planctomycetia;o__Planctomycetales;f__Planctomycetaceae;g__Rubinisphaera
f__Atopobiaceae;g__Lancefieldella	1.51605929475896e-07	3.24727290821549e-08	0	0	0	7.75971652792748e-08	k__Bacteria;p__Actinomycetota;c__Coriobacteriia;o__Coriobacteriales;f__Atopobiaceae;g__Lancefieldella
f__Unclassified;g__Ambrosiozyma	4.27642135464337e-08	1.10400636038432e-07	4.46877861326696e-07	9.24867642399492e-08	3.25582915378116e-07	1.05774312780615e-07	k__Eukaryota;p__Ascomycota;c__Saccharomycetes;o__Saccharomycetales;f__Unclassified;g__Ambrosiozyma
f__Stachybotryaceae;g__Stachybotrys	8.30917113935842e-08	3.65505256676542e-07	2.30352708663934e-07	4.55163289378193e-07	8.25197474531381e-07	2.1212455839503e-07	k__Eukaryota;p__Ascomycota;c__Sordariomycetes;o__Hypocreales;f__Stachybotryaceae;g__Stachybotrys
[truncated: 919 more rows]
