# Supplementary material for: Metagenomic and Metabolomic Analysis of Intestinal Excrement Differences Between Natural Hatching and Artificial Peeling out of the Shell in Nipponia nippon
Source: Animals (Basel). 2026 May 11;16(10):1472. doi: 10.3390/ani16101472 (PMC13203340; doi:10.3390/ani16101472)
Supplement: Supplementary file 1 [file animals-16-01472-s001.zip › Table S3 The top 20 species at the Phylum level.xlsx]

## Sheet: GROUPM~1
phylum	ZE	ZM	ZL	RE	RM	RL
k__Bacteria;p__Pseudomonadota	0.553052	0.497637	0.086854	0.524346	0.29056	0.362258
k__Bacteria;p__Bacillota	0.103661	0.054832	0.069349	0.103375	0.146385	0.281285
k__Bacteria;p__Bacteroidota	0.092175	0.012696	0.002501	0.001003	0.006732	0.071416
k__Viruses;p__Uroviricota	0.007727	0.011181	0.103624	0.004176	0.037949	0.017435
k__Bacteria;p__Fusobacteriota	0.00849	0.004288	0.001303	0.001369	0.002094	0.012842
k__Bacteria;p__Actinomycetota	0.001558	0.006372	0.01072	0.004536	0.008433	0.010225
k__Bacteria;p__Campylobacterota	0.000356	0.001596	0.006551	0.001181	0.001587	0.001893
k__Eukaryota;p__Mucoromycota	5e-05	0.000817	0.002017	0.00018	0.000487	0.000108
k__Bacteria;p__Chlamydiota	0.000258	0.00084	0.001584	0.000894	0.001428	0.000546
k__Viruses;p__Artverviricota	9.8e-05	0.00028	0.0006	0.000354	0.000502	0.000287
k__Viruses;p__Negarnaviricota	0.000189	1e-06	7.7e-05	1e-06	1e-06	0.0003
k__Eukaryota;p__Chytridiomycota	5.9e-05	0.000221	0.000584	0.000221	0.000366	0.000133
k__Eukaryota;p__Ascomycota	4e-05	0.000206	0.000516	0.000191	0.000308	0.000109
k__Eukaryota;p__Basidiomycota	7.7e-05	0.000108	0.000307	0.000115	0.000147	4.2e-05
k__Archaea;p__Candidatus Bathyarchaeota	4e-06	5e-06	6e-06	2e-06	1.9e-05	3.4e-05
k__Bacteria;p__Nitrospinota	0	0	0	0	0	0
k__Eukaryota;p__Zoopagomycota	1.1e-05	5.9e-05	0.000159	5.8e-05	8.8e-05	3.3e-05
k__Bacteria;p__Verrucomicrobiota	5.9e-05	5e-06	7e-05	3e-06	6e-06	5e-05
k__Viruses;p__Peploviricota	9e-06	4.8e-05	9.2e-05	5.3e-05	8.7e-05	2.5e-05
k__Viruses;p__Nucleocytoviricota	9e-06	4.6e-05	0.000121	3.4e-05	5.8e-05	2.4e-05
