# Supplementary material for: Metagenomic and Metabolomic Analysis of Intestinal Excrement Differences Between Natural Hatching and Artificial Peeling out of the Shell in Nipponia nippon
Source: Animals (Basel). 2026 May 11;16(10):1472. doi: 10.3390/ani16101472 (PMC13203340; doi:10.3390/ani16101472)
Supplement: Supplementary file 1 [file animals-16-01472-s001.zip › Table S4 The top 20 species at the Genus level.xlsx]

## Sheet: GROUPM~1
genus	ZE	ZM	ZL	RE	RM	RL
f__Enterobacteriaceae;g__Plesiomonas	0.105596	0.116761	0.013634	0.222652	0.019591	0.08886
f__Clostridiaceae;g__Clostridium	0.042192	0.032665	0.031472	0.031381	0.030559	0.11191
f__Bacteroidaceae;g__Bacteroides	0.067576	0.008712	0.000314	2.6e-05	0.003596	0.030847
f__Streptococcaceae;g__Lactococcus	0.000252	0.00136	0.000216	0.000537	0.032415	0.002325
f__Aeromonadaceae;g__Aeromonas	0.008082	0.033501	0.008663	0.003815	0.021118	0.010963
f__Hafniaceae;g__Edwardsiella	0.027786	0.086188	0.001728	0.001926	0.01125	0.145535
f__Fusobacteriaceae;g__Fusobacterium	0.004066	0.001806	0.000655	9e-06	0.000243	0.006622
f__Enterococcaceae;g__Enterococcus	0.037421	0.004116	0.022398	0.055565	0.034984	0.097869
f__Enterobacteriaceae;g__Escherichia	0.095296	0.073853	0.015855	0.063787	0.061028	0.023116
f__Morganellaceae;g__Providencia	8.1e-05	0.000242	5.6e-05	5.1e-05	0.001416	0.000277
f__Morganellaceae;g__Morganella	0.001302	0.001518	0.000655	0.000577	0.001772	0.000143
f__Fusobacteriaceae;g__Cetobacterium	0.003908	0.002188	0.000389	0.001137	0.001544	0.005593
f__Corynebacteriaceae;g__Corynebacterium	0.000298	0.002275	0.001107	0.000694	0.001923	0.004564
f__Enterobacteriaceae;g__Citrobacter	0.028114	0.011065	0.001813	0.019243	0.028042	0.002272
f__Campylobacteraceae;g__Campylobacter	0.000152	0.000691	0.00508	0.00018	0.000264	0.001323
f__Enterobacteriaceae;g__Enterobacter	0.020562	0.001881	0.000612	0.017835	0.001706	0.002231
f__Lactobacillaceae;g__Ligilactobacillus	0.001614	0.000425	0.000315	2.8e-05	0.002893	0.002132
f__Guelinviridae;g__Brucesealvirus	0.001574	0	0.000132	0.002699	4.9e-05	0.000661
f__Morganellaceae;g__Proteus	0.000633	0.000988	0.000619	0.000566	0.002408	0.000808
f__Enterococcaceae;g__Catellicoccus	0.001686	0.001551	0.001859	7e-06	0.008277	0.014335
