# Supplementary material for: Metagenomic and Metabolomic Analysis of Intestinal Excrement Differences Between Natural Hatching and Artificial Peeling out of the Shell in Nipponia nippon
Source: Animals (Basel). 2026 May 11;16(10):1472. doi: 10.3390/ani16101472 (PMC13203340; doi:10.3390/ani16101472)
Supplement: Supplementary file 1 [file animals-16-01472-s001.zip › Table S5 The proportions of the top 10 KEGG functional categories.xlsx]

## Sheet: group.KEGG.level2.relative
KO_Pathway_Level2	ZE	ZM	ZL	RE	RM	RL	Description
Metabolism; Carbohydrate metabolism	0.053666384505551	0.0383938538699992	0.0111771658983237	0.0432683393781483	0.0326032190016891	0.0456573498585542	Metabolism; Carbohydrate metabolism
Environmental Information Processing; Membrane transport	0.0388799404352328	0.0288260781839434	0.00835258103889059	0.0339918043070789	0.0247530545451675	0.0323144699190158	Environmental Information Processing; Membrane transport
Metabolism; Amino acid metabolism	0.0364454102745306	0.0268638801798124	0.00769693697931082	0.0302624519417344	0.0209519204782879	0.0305137422831995	Metabolism; Amino acid metabolism
Metabolism; Metabolism of cofactors and vitamins	0.0310709113803146	0.0239707310937469	0.00628050777534277	0.0258943183547635	0.0177175861111766	0.0278092369504259	Metabolism; Metabolism of cofactors and vitamins
Genetic Information Processing; Translation	0.0166253414032395	0.0126758419198969	0.00642450801850209	0.015535223488684	0.0134888563239383	0.0196287536558337	Genetic Information Processing; Translation
Environmental Information Processing; Signal transduction	0.0253049640223779	0.0209040092900666	0.00603195544943547	0.0218686794361282	0.0161120071843587	0.020360491534219	Environmental Information Processing; Signal transduction
Metabolism; Energy metabolism	0.0263026739321929	0.0198184406706896	0.00608811947822508	0.0221443454440814	0.0151778407856873	0.0211884812543579	Metabolism; Energy metabolism
Cellular Processes; Cellular community - prokaryotes	0.0205157898780564	0.0156646795934574	0.00369617806306607	0.0185658868070089	0.011485157183172	0.0152099107273017	Cellular Processes; Cellular community - prokaryotes
Metabolism; Nucleotide metabolism	0.0185018184622891	0.0142369960218872	0.00401735163038841	0.0153274389666409	0.0123024560155087	0.0176303662577819	Metabolism; Nucleotide metabolism
Metabolism; Glycan biosynthesis and metabolism	0.018005173969744	0.0126557123059355	0.00385158523430259	0.0142694849052794	0.0104767818332228	0.0169138974084499	Metabolism; Glycan biosynthesis and metabolism
Cellular Processes; Cell motility	0.0117018566223325	0.0102753560059583	0.00200078034167172	0.0123607072624746	0.00595166299810171	0.00744244409890639	Cellular Processes; Cell motility
Metabolism; Lipid metabolism	0.0125775614382861	0.0091105246638132	0.0028087161154674	0.0105579243872153	0.00746302726781396	0.011615982082601	Metabolism; Lipid metabolism
Genetic Information Processing; Replication and repair	0.0108479825348917	0.00844569147992586	0.00528968657424657	0.00928176482065077	0.00823632088693608	0.0119374646011057	Genetic Information Processing; Replication and repair
Metabolism; Metabolism of other amino acids	0.013148568531961	0.00963195154845854	0.00266121597763879	0.0103764094168105	0.00790970234712511	0.0106223677880767	Metabolism; Metabolism of other amino acids
Human Diseases; Drug resistance: antimicrobial	0.00928427582442026	0.00736421796133547	0.00437851070087645	0.00796814583282986	0.00637859953028964	0.00796982707143616	Human Diseases; Drug resistance: antimicrobial
Genetic Information Processing; Folding, sorting and degradation	0.00994113921783397	0.00764783914253036	0.00237249385229347	0.00859206334916039	0.0062080021480912	0.00996659577643247	Genetic Information Processing; Folding, sorting and degradation
Metabolism; Biosynthesis of other secondary metabolites	0.00796258382645683	0.00565211242348409	0.00167402257460408	0.00656889041147572	0.00436141464352302	0.00715157192995928	Metabolism; Biosynthesis of other secondary metabolites
Metabolism; Xenobiotics biodegradation and metabolism	0.00696991959212248	0.00522396939818882	0.00158490935121958	0.00587597920935184	0.00434238276927024	0.00610106351939657	Metabolism; Xenobiotics biodegradation and metabolism
Organismal Systems; Endocrine system	0.00290441077329915	0.00248301173144089	0.00150826961283403	0.00297689320597046	0.00256534143834254	0.00342402074291557	Organismal Systems; Endocrine system
Metabolism; Metabolism of terpenoids and polyketides	0.00583847253243521	0.00411491627012686	0.00118517543345667	0.00475568650504452	0.00358094286535008	0.00518374836087473	Metabolism; Metabolism of terpenoids and polyketides
Human Diseases; Infectious disease: bacterial	0.00574988937412987	0.0042057873665505	0.00167640861666896	0.00450970147212001	0.00400731804594539	0.00411644346075975	Human Diseases; Infectious disease: bacterial
Human Diseases; Cancer: overview	0.00361199226090234	0.00335769483528293	0.00247790248672478	0.00359963205520606	0.00351579231733656	0.00383970866440682	Human Diseases; Cancer: overview
Environmental Information Processing; Signaling molecules and interaction	7.85154120538119e-05	0.000267101126662826	0.000637209930078028	0.000327772608403452	0.000481657487083935	0.000223178791397963	Environmental Information Processing; Signaling molecules and interaction
Human Diseases; Neurodegenerative disease	0.00155379194580538	0.00183851633431987	0.00228532349252751	0.00172157811442636	0.00218638652619781	0.00144067276193087	Human Diseases; Neurodegenerative disease
Cellular Processes; Cell growth and death	0.00384929091736388	0.00298599797959284	0.00123728027503796	0.00324667694490238	0.00263154467720317	0.00418812087358866	Cellular Processes; Cell growth and death
Human Diseases; Cardiovascular disease	0.00269113612506196	0.00250853078620977	0.00191163023413385	0.00268773818095443	0.00261448055710126	0.0027017915443106	Human Diseases; Cardiovascular disease
Organismal Systems; Environmental adaptation	0.00199129905166296	0.00200119915939416	0.00151082124677513	0.00202793741559	0.00183704265483616	0.00176914426208835	Organismal Systems; Environmental adaptation
Cellular Processes; Transport and catabolism	0.00222327162012251	0.0016066794977671	0.000877229348407229	0.0017669392509271	0.00134550745292669	0.00262747307391431	Cellular Processes; Transport and catabolism
Human Diseases; Endocrine and metabolic disease	0.00182640275405002	0.00176012310694415	0.00120155987328367	0.00173535045893271	0.00173645867633609	0.00201633160821066	Human Diseases; Endocrine and metabolic disease
Organismal Systems; Nervous system	0.000909395733879195	0.00105857236365384	0.00105390955528764	0.000922299107665001	0.00122320960701262	0.000986337975583648	Organismal Systems; Nervous system
Organismal Systems; Circulatory system	0.000174638370769992	0.000420248821778565	0.00063352784961317	0.000431280004950235	0.000517515621605215	0.000203953191767641	Organismal Systems; Circulatory system
Organismal Systems; Aging	0.0018017805932702	0.00127770997444752	0.00043937255536698	0.00149965902930412	0.00110594680463136	0.0014658954602943	Organismal Systems; Aging
Genetic Information Processing; Transcription	0.000819189740674602	0.000641692737244057	0.000337233834735296	0.000815509668002579	0.000728145178002569	0.00122137076028044	Genetic Information Processing; Transcription
Human Diseases; Drug resistance: antineoplastic	0.00145067341440294	0.00129419415140176	0.000451885564380414	0.00134238089345642	0.00115379994968555	0.00160335508511852	Human Diseases; Drug resistance: antineoplastic
Human Diseases; Infectious disease: viral	0.000470872520217015	0.000658622159698645	0.00085268245920577	0.000825961463722366	0.000932818888904755	0.000694978629048402	Human Diseases; Infectious disease: viral
Organismal Systems; Immune system	0.000869629351840694	0.000993219680745999	0.000865526446832285	0.00104751217338093	0.00121303647542651	0.00100938685199234	Organismal Systems; Immune system
Cellular Processes; Cellular community - eukaryotes	4.65523034738042e-05	0.000209785554994587	0.000448281430752999	0.000256106164995361	0.0003971162403624	0.000136155263293121	Cellular Processes; Cellular community - eukaryotes
Organismal Systems; Digestive system	0.000873138622188812	0.000785363335826058	0.000534985242862422	0.000894012903076192	0.000864498362909719	0.000995820147429466	Organismal Systems; Digestive system
Organismal Systems; Sensory system	6.35862898040186e-05	0.000274843073928624	0.000560089108374277	0.00031390856668939	0.000481797736125151	0.000163058712479954	Organismal Systems; Sensory system
Human Diseases; Cancer: specific types	0.000814036596891978	0.0007857193679585	0.000451417677441073	0.000823568298105142	0.000694423102566747	0.00065042296948038	Human Diseases; Cancer: specific types
Genetic Information Processing; Information processing in viruses	0.000243259196884256	0.000315438976290611	0.000227318623323693	0.000322866550934707	0.000410798048969791	0.000205986970572802	Genetic Information Processing; Information processing in viruses
Human Diseases; Immune disease	0.000384585898096003	0.00040680934311602	0.000383428648200914	0.00049773029031884	0.000515384284355871	0.000521185663722709	Human Diseases; Immune disease
Human Diseases; Infectious disease: parasitic	0.000345761374441313	0.000384925509833307	0.000269727404739368	0.000513988786486131	0.000363858439834554	0.000367680991279805	Human Diseases; Infectious disease: parasitic
Organismal Systems; Development and regeneration	0.000218724355570619	0.000279793526161157	0.000296902491257186	0.000308042439352216	0.000331458840205072	0.000244242684418269	Organismal Systems; Development and regeneration
Organismal Systems; Excretory system	0.000355620683438177	0.000309395943301366	0.000161616914238328	0.000329247235590649	0.000265327139718912	0.000374667339023778	Organismal Systems; Excretory system
Human Diseases; Substance dependence	1.44632317270505e-05	6.76847145225676e-05	0.000129869100619178	7.63121548488411e-05	0.000116331763741864	4.06888533745516e-05	Human Diseases; Substance dependence
Others	0.590072639942903	0.685344780671091	0.889005977825792	0.646714045544294	0.736262362615535	0.637549497035835	Others
