# Supplementary material for: Metagenomic and Metabolomic Analysis of Intestinal Excrement Differences Between Natural Hatching and Artificial Peeling out of the Shell in Nipponia nippon
Source: Animals (Basel). 2026 May 11;16(10):1472. doi: 10.3390/ani16101472 (PMC13203340; doi:10.3390/ani16101472)
Supplement: Supplementary file 1 [file animals-16-01472-s001.zip › Table S6 The top 10 KEGG functional categories.xlsx]

## Sheet: group.KEGG.level2.10 (1)
KO_Pathway_Level2	ZE	ZM	ZL	RE	RM	RL
Metabolism; Carbohydrate metabolism	0.053666	0.038394	0.011177	0.043268	0.032603	0.045657
Environmental Information Processing; Membrane transport	0.03888	0.028826	0.008353	0.033992	0.024753	0.032314
Metabolism; Amino acid metabolism	0.036445	0.026864	0.007697	0.030262	0.020952	0.030514
Metabolism; Metabolism of cofactors and vitamins	0.031071	0.023971	0.006281	0.025894	0.017718	0.027809
Genetic Information Processing; Translation	0.016625	0.012676	0.006425	0.015535	0.013489	0.019629
Environmental Information Processing; Signal transduction	0.025305	0.020904	0.006032	0.021869	0.016112	0.02036
Metabolism; Energy metabolism	0.026303	0.019818	0.006088	0.022144	0.015178	0.021188
Cellular Processes; Cellular community - prokaryotes	0.020516	0.015665	0.003696	0.018566	0.011485	0.01521
Metabolism; Nucleotide metabolism	0.018502	0.014237	0.004017	0.015327	0.012302	0.01763
Metabolism; Glycan biosynthesis and metabolism	0.018005	0.012656	0.003852	0.014269	0.010477	0.016914
