# Supplementary material for: Metagenomic and Metabolomic Analysis of Intestinal Excrement Differences Between Natural Hatching and Artificial Peeling out of the Shell in Nipponia nippon
Source: Animals (Basel). 2026 May 11;16(10):1472. doi: 10.3390/ani16101472 (PMC13203340; doi:10.3390/ani16101472)
Supplement: Supplementary file 1 [file animals-16-01472-s001.zip › Table S7 The microorganism and metabolite association analysis in the anion mode.xls]

metabolite	OTU	corr	pvalue
L-Tyrosine	Edwardsiella	0.8095238095238096	0.014902667686230067
3,4-Dihydroxyhydrocinnamic acid	Edwardsiella	0.8095238095238096	0.014902667686230067
4-Hydroxybenzaldehyde	Edwardsiella	0.8095238095238096	0.014902667686230067
N-((Tetrahydro-5-oxo-2-furanyl)carbonyl)-L-histidyl-L-prolinamide	Edwardsiella	-0.8095238095238096	0.014902667686230067
RICININE	Edwardsiella	0.8095238095238096	0.014902667686230067
p-Octopamine	Edwardsiella	0.8095238095238096	0.014902667686230067
N-Linoleoyl Lysine	Edwardsiella	-0.7142857142857144	0.04652823228416724
Zacopride	Edwardsiella	-0.7142857142857144	0.04652823228416724
3-Sulfinylpyruvic acid	Edwardsiella	-0.7142857142857144	0.04652823228416724
(+/-)-2-Methylthiazolidine	Edwardsiella	0.6904761904761906	0.057990318164572716
8-Gingerol	Edwardsiella	-0.6904761904761906	0.057990318164572716
Millettocalyxin A	Edwardsiella	0.6666666666666669	0.07098765432098751
Histidylglutamic acid	Edwardsiella	0.6666666666666669	0.07098765432098751
Fusaperazine B	Edwardsiella	0.6666666666666669	0.07098765432098751
Ritalinic acid	Edwardsiella	0.6666666666666669	0.07098765432098751
Phenylbiguanide	Edwardsiella	0.6428571428571429	0.08555889101267318
1-(9H-carbazol-9-yl)-3-[(pyridin-2-yl)amino]propan-2-ol	Edwardsiella	-0.6428571428571429	0.08555889101267318
3-Methylindole	Edwardsiella	0.6428571428571429	0.08555889101267318
9-Oxononanoic acid	Edwardsiella	-0.6428571428571429	0.08555889101267318
CYCLOSERINE	Edwardsiella	0.6190476190476191	0.1017330374542646
Indole-3-carboxaldehyde	Edwardsiella	0.6190476190476191	0.1017330374542646
gamma-Glutamylleucine	Edwardsiella	0.5952380952380953	0.11952980613879259
Dibenzothiophene-5,5-dioxide	Edwardsiella	-0.5952380952380953	0.11952980613879259
4-Dimethylaminobenzoic acid	Edwardsiella	0.5714285714285715	0.1389599571607067
N-Nitrosoguvacoline	Edwardsiella	0.5714285714285715	0.1389599571607067
Reutericyclin	Edwardsiella	-0.5714285714285715	0.1389599571607067
Australin A	Edwardsiella	0.5476190476190477	0.1600256425388966
Hypoloside A	Edwardsiella	-0.523809523809524	0.18272075053971484
2-Piperidinone	Edwardsiella	0.4761904761904762	0.23293553465009798
Fingolimod	Edwardsiella	-0.4523809523809524	0.260404767436885
