# Supplementary material for: Metagenomic and Metabolomic Analysis of Intestinal Excrement Differences Between Natural Hatching and Artificial Peeling out of the Shell in Nipponia nippon
Source: Animals (Basel). 2026 May 11;16(10):1472. doi: 10.3390/ani16101472 (PMC13203340; doi:10.3390/ani16101472)
Supplement: Supplementary file 1 [file animals-16-01472-s001.zip › Table S8 The microorganism and metabolite association analysis in the cationic mode. .xls]

metabolite	OTU	corr	pvalue
2,5-Dihydroxy-3,6-diphenyl-1,4-benzoquinone	Edwardsiella	0.9761904761904763	3.3143960262001043e-05
m-Coumaric acid	Edwardsiella	0.9047619047619048	0.0020082755054294677
9(S)-HpODE	Edwardsiella	0.880952380952381	0.0038503204637324014
(-)-Pestalotin	Edwardsiella	0.8571428571428572	0.006530017254715292
4-(3,4-Dimethoxyphenyl)-3-buten-1-ol	Edwardsiella	0.8095238095238096	0.014902667686230067
Diethyl (2S,3R)-2-methyl-3-hydroxysuccinate	Edwardsiella	0.8095238095238096	0.014902667686230067
2-O-Methylascorbic acid	Edwardsiella	0.8095238095238096	0.014902667686230067
3-Hydroxycinnamoylglycine sulfate	Edwardsiella	0.7857142857142858	0.020815127253525276
Azelaic acid	Edwardsiella	0.7857142857142858	0.020815127253525276
5-S-Cysteinyldopamine	Edwardsiella	0.7619047619047621	0.028004939153071794
5-Nitro-2-propoxyaniline	Edwardsiella	0.7142857142857144	0.04652823228416724
Thioacetanilide	Edwardsiella	0.7142857142857144	0.04652823228416724
6-Maleimidohexanoic acid	Edwardsiella	0.7142857142857144	0.04652823228416724
LPS(18:1)	Edwardsiella	0.6904761904761906	0.057990318164572716
2-Hydroxyadipic acid	Edwardsiella	0.6666666666666669	0.07098765432098751
7-Methoxyrosmanol	Edwardsiella	0.6428571428571429	0.08555889101267318
(x)-1,2-Propanediol 1-O-b-D-glucopyranoside	Edwardsiella	0.6428571428571429	0.08555889101267318
H-Trp-Glu-OH	Edwardsiella	0.6428571428571429	0.08555889101267318
Paederosidic acid	Edwardsiella	0.6428571428571429	0.08555889101267318
7-Bromoquinazoline-2,4(1H,3H)-Dione	Edwardsiella	0.6428571428571429	0.08555889101267318
3-O-methyl-alpha-L-rhamnose	Edwardsiella	0.6190476190476191	0.1017330374542646
3-AMINO-5-HYDROXYBENZOIC ACID	Edwardsiella	0.5952380952380953	0.11952980613879259
Chrysobactin	Edwardsiella	0.5714285714285715	0.1389599571607067
(2E)-N,3-bis(2H-1,3-benzodioxol-5-yl)prop-2-enamide	Edwardsiella	0.5476190476190477	0.1600256425388966
Metixene	Edwardsiella	0.5476190476190477	0.1600256425388966
N-acetyl-beta-alanine	Edwardsiella	0.5000000000000001	0.20703124999999997
1,4-Cyclohexanedicarboxylic acid	Edwardsiella	0.4761904761904762	0.23293553465009798
Ile Thr Phe	Edwardsiella	0.4523809523809524	0.260404767436885
Barogenin	Edwardsiella	0.4523809523809524	0.260404767436885
N-Benzoyl-D-phenylalanine	Edwardsiella	0.4047619047619048	0.3198886412288162
