# Supplementary material for: Metagenomic and Metabolomic Analysis of Intestinal Excrement Differences Between Natural Hatching and Artificial Peeling out of the Shell in Nipponia nippon
Source: Animals (Basel). 2026 May 11;16(10):1472. doi: 10.3390/ani16101472 (PMC13203340; doi:10.3390/ani16101472)
Supplement: Supplementary file 1 [file animals-16-01472-s001.zip › Table S1 The proportions of the bacterial communities at the Phylum level.xlsx]

## Sheet: group.MicroNR.Phylum.relative
phylum	ZE	ZM	ZL	RE	RM	RL	Description
k__Bacteria;p__Pseudomonadota	0.553052134779569	0.497636805614821	0.0868537790716682	0.524345741345693	0.290560291699292	0.362257903088279	k__Bacteria;p__Pseudomonadota
k__Bacteria;p__Bacillota	0.103661383294142	0.054832341733374	0.0693488433336324	0.103375048801982	0.146384633032256	0.281284826446378	k__Bacteria;p__Bacillota
k__Bacteria;p__Bacteroidota	0.0921753314128341	0.0126963719678916	0.00250118859445025	0.0010028855223373	0.0067315069602825	0.0714163181186928	k__Bacteria;p__Bacteroidota
k__Viruses;p__Uroviricota	0.00772685051054423	0.0111805778965378	0.103624444680015	0.00417610174005655	0.0379485086752607	0.0174354770572508	k__Viruses;p__Uroviricota
k__Bacteria;p__Fusobacteriota	0.00849022512349477	0.00428790746065992	0.0013027060832949	0.00136856557052437	0.00209361359940363	0.012842127296876	k__Bacteria;p__Fusobacteriota
k__Bacteria;p__Actinomycetota	0.00155844412211092	0.00637240899009837	0.0107198211882617	0.00453606880600226	0.00843316198812255	0.0102248385795144	k__Bacteria;p__Actinomycetota
k__Bacteria;p__Campylobacterota	0.000356335322855274	0.00159583389112051	0.00655120645412976	0.00118106992093809	0.00158703374722885	0.00189304704114813	k__Bacteria;p__Campylobacterota
k__Eukaryota;p__Mucoromycota	4.97115110697767e-05	0.000816809682951326	0.00201704069744637	0.000180395324409659	0.000487280216244538	0.000108335198100279	k__Eukaryota;p__Mucoromycota
k__Bacteria;p__Chlamydiota	0.000258257356650342	0.000839805555731319	0.0015840495863376	0.000893990815336209	0.00142808517908764	0.000545999682963783	k__Bacteria;p__Chlamydiota
k__Viruses;p__Artverviricota	9.84493277927469e-05	0.000279556113770046	0.000599505475858772	0.000354324179154797	0.000502409390002249	0.000286541135938033	k__Viruses;p__Artverviricota
k__Viruses;p__Negarnaviricota	0.000188701592564071	9.3840793115214e-07	7.68799520922584e-05	7.61214216728317e-07	1.30838002412816e-06	0.000299938952688829	k__Viruses;p__Negarnaviricota
k__Eukaryota;p__Chytridiomycota	5.94465864949983e-05	0.000221477057662181	0.000583681216853902	0.000220530809456832	0.000365602142210949	0.000132582183660278	k__Eukaryota;p__Chytridiomycota
k__Eukaryota;p__Ascomycota	4.04000763833751e-05	0.000206222333419267	0.000516308191959987	0.000190525549633948	0.000308402844441586	0.000109152598426863	k__Eukaryota;p__Ascomycota
k__Eukaryota;p__Basidiomycota	7.68280520468318e-05	0.000107905573530376	0.000307377247322681	0.000115372183812534	0.000146827046466619	4.20072247133597e-05	k__Eukaryota;p__Basidiomycota
k__Archaea;p__Candidatus Bathyarchaeota	3.77372472053576e-06	4.91846615334518e-06	6.2754670009451e-06	1.85640912490048e-06	1.9137162807018e-05	3.40116149055725e-05	k__Archaea;p__Candidatus Bathyarchaeota
k__Bacteria;p__Nitrospinota	0	1.04814363433511e-08	0	1.05469220343481e-08	1.94038552933021e-08	0	k__Bacteria;p__Nitrospinota
k__Eukaryota;p__Zoopagomycota	1.13502449353874e-05	5.9056247438989e-05	0.000158844497895556	5.7903660607117e-05	8.79322333701845e-05	3.28843991503014e-05	k__Eukaryota;p__Zoopagomycota
k__Bacteria;p__Verrucomicrobiota	5.92214390599359e-05	4.74293987883112e-06	7.04362201480998e-05	3.05846302758356e-06	5.651264406152e-06	4.97876476355888e-05	k__Bacteria;p__Verrucomicrobiota
k__Viruses;p__Peploviricota	8.6679011206327e-06	4.81945109370852e-05	9.1681956231281e-05	5.32071181499438e-05	8.70714333082395e-05	2.45935561719761e-05	k__Viruses;p__Peploviricota
k__Viruses;p__Nucleocytoviricota	8.67958867587562e-06	4.6132980923586e-05	0.000121400103041137	3.44716208245549e-05	5.79545445039374e-05	2.42377770657201e-05	k__Viruses;p__Nucleocytoviricota
k__Bacteria;p__Spirochaetota	2.27914557150033e-05	3.82175891557309e-06	9.02959838441499e-06	4.06841640796365e-06	5.10843280279356e-06	1.6819184646188e-05	k__Bacteria;p__Spirochaetota
k__Bacteria;p__Candidatus Cloacimonadota	2.73467171074367e-06	7.25869781952893e-06	8.1848219119471e-07	2.53346306879912e-05	8.71789251525951e-07	2.16910295399401e-05	k__Bacteria;p__Candidatus Cloacimonadota
k__Bacteria;p__Mycoplasmatota	3.94013379696326e-06	2.52131158491028e-05	3.36913471321064e-06	1.17230963251263e-06	2.58225712281804e-06	5.74887482249145e-06	k__Bacteria;p__Mycoplasmatota
k__Viruses;p__Preplasmiviricota	3.37360524049632e-06	2.15245418059023e-05	7.91902500054161e-05	8.90817037909109e-06	2.0213662663427e-05	5.64788317541257e-06	k__Viruses;p__Preplasmiviricota
k__Bacteria;p__Thermodesulfobacteriota	3.87037356311506e-05	1.24618444478821e-05	1.45555305670795e-05	2.85555127594252e-05	1.95851055947687e-05	4.24800704678454e-05	k__Bacteria;p__Thermodesulfobacteriota
k__Archaea;p__Euryarchaeota	3.68596146961097e-06	8.71582089029132e-06	9.22438772753859e-06	8.40176213340627e-06	3.97363546901657e-05	1.42577161276193e-05	k__Archaea;p__Euryarchaeota
k__Bacteria;p__Planctomycetota	8.62587992061537e-06	1.09173724668136e-05	2.07997511220544e-05	1.16439303374423e-05	1.78272031481025e-05	1.46724461696202e-05	k__Bacteria;p__Planctomycetota
k__Bacteria;p__Cyanobacteriota	1.1615100291921e-05	2.47513970427429e-05	5.13888454010258e-05	2.37494210424802e-05	3.44534703623016e-05	1.83813507717763e-05	k__Bacteria;p__Cyanobacteriota
k__Eukaryota;p__Blastocladiomycota	4.91391891325776e-06	1.32042727051165e-05	3.08061356644588e-05	1.9769499223417e-05	3.16323387956364e-05	1.01265867865808e-05	k__Eukaryota;p__Blastocladiomycota
k__Bacteria;p__Myxococcota	1.48951307892022e-05	1.09621265715125e-05	2.38645983436598e-05	1.11556418295295e-05	1.7195679352412e-05	1.91191216371541e-05	k__Bacteria;p__Myxococcota
k__Bacteria;p__Candidatus Tectomicrobia	1.11752737950812e-06	9.9575248569506e-06	3.99093772197369e-05	2.0756614432081e-06	8.84986712693419e-06	2.29148493242218e-06	k__Bacteria;p__Candidatus Tectomicrobia
k__Eukaryota;p__Microsporidia	1.60190804691858e-06	8.68851959506118e-06	3.16741175896614e-05	5.08046927044123e-06	9.58374358071697e-06	2.73322434954154e-06	k__Eukaryota;p__Microsporidia
k__Archaea;p__Candidatus Thermoplasmatota	6.22394315014705e-06	5.3259053683133e-06	2.49729786739259e-05	2.15168518995175e-06	5.80231364771257e-06	1.61499988829554e-06	k__Archaea;p__Candidatus Thermoplasmatota
k__Bacteria;p__Fibrobacterota	3.0215030275294e-08	1.19052534946572e-08	3.89966909889028e-07	0	0	1.57680852833096e-06	k__Bacteria;p__Fibrobacterota
k__Bacteria;p__Deinococcota	7.84652518563251e-07	3.10144266765147e-06	1.26887848138801e-05	6.22433117678281e-06	2.90387692490482e-06	7.81218343632711e-07	k__Bacteria;p__Deinococcota
k__Bacteria;p__Synergistota	1.15490643515861e-05	3.68063615555217e-07	1.55295015679244e-07	2.71762953655512e-08	6.28182365995268e-08	9.90756009510449e-06	k__Bacteria;p__Synergistota
k__Bacteria;p__Chloroflexota	2.25084600233429e-06	9.08037258745445e-06	1.81264237607575e-05	1.16446080760972e-05	1.57632534683897e-05	5.55200868735749e-06	k__Bacteria;p__Chloroflexota
k__Bacteria;p__Candidatus Omnitrophota	0	1.21091137618542e-06	3.28224981517989e-07	0	5.12056822840786e-07	8.37332891094243e-06	k__Bacteria;p__Candidatus Omnitrophota
k__Bacteria;p__Lentisphaerota	1.03106237747713e-05	1.95251701130314e-06	2.53696964671602e-06	1.11280353554775e-07	9.46434863233121e-07	1.64531892441467e-05	k__Bacteria;p__Lentisphaerota
k__Bacteria;p__Candidatus Fermentibacteria	9.89164105355586e-06	3.21174481826699e-07	1.72543606036644e-08	3.0562338536279e-09	8.47741251171205e-08	6.88930801618293e-06	k__Bacteria;p__Candidatus Fermentibacteria
k__Bacteria;p__Thermotogota	1.00797380963664e-05	1.48006495418086e-06	1.32999223728465e-06	1.09002212865375e-06	1.74713344181078e-06	6.68178113047625e-06	k__Bacteria;p__Thermotogota
k__Bacteria;p__Calditrichota	9.64026983099453e-06	2.5819694234425e-07	2.25279683057209e-07	1.05329329529514e-07	1.96768601906964e-07	6.85541485208975e-06	k__Bacteria;p__Calditrichota
k__Bacteria;p__Candidatus Nomurabacteria	0	1.24142979340768e-07	2.44785475238167e-07	3.8586300158688e-08	1.71986470897264e-08	0	k__Bacteria;p__Candidatus Nomurabacteria
k__Bacteria;p__Chlorobiota	9.32122988283894e-06	2.19703128943506e-07	4.53638697471823e-07	3.68167517019698e-07	2.98091980296687e-07	3.92511273688116e-07	k__Bacteria;p__Chlorobiota
k__Bacteria;p__Rhodothermota	9.16029997440951e-06	1.24275681437833e-06	5.59927896869024e-07	5.09365448659276e-07	1.31067671442653e-06	1.26112687955957e-05	k__Bacteria;p__Rhodothermota
k__Eukaryota;p__Cryptomycota	2.1015427020429e-06	6.23276271332168e-06	1.38642828359664e-05	9.19977307259029e-06	1.44477610871755e-05	4.5339445695384e-06	k__Eukaryota;p__Cryptomycota
k__Bacteria;p__Balneolota	8.33852550429486e-06	3.08037670129279e-07	2.19392129777566e-07	2.22124612757868e-07	2.66089928116487e-07	5.41433937595794e-06	k__Bacteria;p__Balneolota
k__Bacteria;p__Elusimicrobiota	8.37489550812668e-06	4.18469395076339e-07	7.98364327146484e-07	6.27089607355433e-07	9.89994412678252e-07	2.16509516881591e-07	k__Bacteria;p__Elusimicrobiota
k__Bacteria;p__Candidatus Margulisiibacteriota	7.44140146400545e-06	0	5.38317900741447e-08	0	0	0	k__Bacteria;p__Candidatus Margulisiibacteriota
k__Bacteria;p__Candidatus Bipolaricaulota	6.09019310925645e-06	0	0	3.51131776060312e-08	0	0	k__Bacteria;p__Candidatus Bipolaricaulota
k__Viruses;p__Hofneiviricota	2.42029839003406e-06	1.76919093325354e-06	1.13880529506226e-07	4.31449198165068e-07	6.74937077350939e-07	1.47888633265453e-06	k__Viruses;p__Hofneiviricota
k__Bacteria;p__Nitrospirota	1.9690623131489e-06	2.34157559508013e-06	1.39182146221817e-06	1.67215374311494e-06	1.52102210272478e-06	7.04801363965631e-06	k__Bacteria;p__Nitrospirota
k__Bacteria;p__Acidobacteriota	9.64105003885961e-07	4.89806776012923e-06	1.20331388526395e-05	5.26591547675464e-06	7.44587120401159e-06	2.76471972551844e-06	k__Bacteria;p__Acidobacteriota
k__Archaea;p__Nitrososphaerota	2.28622643915966e-07	9.08829066245484e-07	2.53929746153305e-06	1.63883336348225e-06	2.02652887343681e-06	8.49280542030664e-07	k__Archaea;p__Nitrososphaerota
k__Eukaryota;p__Olpidiomycota	4.7713783992006e-07	1.93026568702983e-06	4.98297261223252e-06	2.74844929111672e-06	4.40866852872362e-06	1.35500432289495e-06	k__Eukaryota;p__Olpidiomycota
k__Archaea;p__Candidatus Heimdallarchaeota	1.44175722964812e-07	1.4149486531827e-06	6.30369384968777e-06	5.25341190444597e-07	1.38068508698054e-06	3.97294985214391e-07	k__Archaea;p__Candidatus Heimdallarchaeota
k__Bacteria;p__Candidatus Gracilibacteria	0	0	2.05820233252455e-06	0	2.34103897267099e-07	2.14250702519511e-07	k__Bacteria;p__Candidatus Gracilibacteria
k__Bacteria;p__Bdellovibrionota	6.96622800843808e-07	2.573553088256e-06	4.65117581016199e-06	2.3645860279383e-06	3.44844028414907e-06	1.48727884046707e-06	k__Bacteria;p__Bdellovibrionota
k__Bacteria;p__Aquificota	3.12846250792086e-07	1.05537135721597e-06	5.44139334918407e-06	2.26984806026896e-07	1.24463516429357e-06	4.6261839366277e-07	k__Bacteria;p__Aquificota
k__Bacteria;p__Candidatus Abyssubacteria	1.10600591898245e-07	6.09778356956005e-07	2.53483285086033e-07	1.14207140690753e-07	2.11242302344034e-07	0	k__Bacteria;p__Candidatus Abyssubacteria
k__Bacteria;p__Candidatus Yanofskybacteria	8.0344877910409e-08	1.43626785443487e-07	0	0	2.3107876247705e-08	0	k__Bacteria;p__Candidatus Yanofskybacteria
k__Bacteria;p__Candidatus Mcinerneyibacteriota	0	2.24324068181695e-08	0	0	0	0	k__Bacteria;p__Candidatus Mcinerneyibacteriota
k__Viruses;p__Pisuviricota	3.11299468963762e-07	1.64307579689286e-06	4.70087252124416e-06	5.31969888606957e-07	1.40138694553968e-06	6.18083064520497e-07	k__Viruses;p__Pisuviricota
k__Archaea;p__Candidatus Lokiarchaeota	3.2646495438396e-07	9.07131865153082e-07	1.3708345980535e-06	1.09878816812808e-06	1.73823203535006e-06	1.13964155453344e-06	k__Archaea;p__Candidatus Lokiarchaeota
k__Viruses;p__Duplornaviricota	3.28594641638549e-07	1.08297235714015e-06	2.36649613191146e-06	1.4571738606145e-06	2.45118968155428e-06	6.3975989227628e-07	k__Viruses;p__Duplornaviricota
k__Archaea;p__Candidatus Woesearchaeota	0	0	1.37206292752344e-07	0	7.16715888030155e-07	0	k__Archaea;p__Candidatus Woesearchaeota
k__Bacteria;p__Candidatus Peregrinibacteria	6.76346830165892e-08	1.18521768085291e-07	3.98554696800243e-07	2.09838194124751e-07	1.07828373610126e-07	1.42942801764524e-07	k__Bacteria;p__Candidatus Peregrinibacteria
k__Viruses;p__Cossaviricota	2.85490900554596e-07	1.43128653839384e-06	2.22386996510759e-06	1.46862719502651e-06	2.20793330600523e-06	9.53333306953026e-07	k__Viruses;p__Cossaviricota
k__Archaea;p__Thermoproteota	4.146171435206e-07	5.43606278535411e-07	4.89682091811588e-07	2.42911795991096e-07	3.46422801453106e-07	4.12406187208553e-07	k__Archaea;p__Thermoproteota
k__Bacteria;p__Ignavibacteriota	1.21527892130048e-07	2.77933546203673e-07	4.54673023372634e-07	3.31538042342085e-07	9.01792585396369e-07	3.44449837791582e-07	k__Bacteria;p__Ignavibacteriota
k__Viruses;p__Kitrinoviricota	2.28901589520632e-07	6.82065152811704e-07	1.598341210416e-06	7.42318053065713e-07	2.23204032869545e-06	5.78476968029505e-07	k__Viruses;p__Kitrinoviricota
k__Bacteria;p__Candidatus Kryptoniota	3.66521454026505e-08	4.27379697138741e-07	1.34868561821988e-06	2.7310403212485e-07	4.68671415911589e-07	3.11925586482271e-07	k__Bacteria;p__Candidatus Kryptoniota
k__Bacteria;p__Gemmatimonadota	1.74974678900449e-07	7.11651759649912e-07	1.61871439064878e-06	1.13621465846869e-06	1.72243034658171e-06	6.37438987835722e-07	k__Bacteria;p__Gemmatimonadota
k__Bacteria;p__Candidatus Curtissbacteria	0	1.47183091058769e-08	1.68721437507785e-08	0	2.97237821505749e-08	0	k__Bacteria;p__Candidatus Curtissbacteria
k__Bacteria;p__Candidatus Aminicenantes	1.9297283584454e-07	5.80234602589378e-07	1.0350832288953e-06	6.04424346630451e-07	1.03491347832798e-06	2.26717034117928e-07	k__Bacteria;p__Candidatus Aminicenantes
k__Bacteria;p__Candidatus Saccharibacteria	1.30799594072758e-07	0	0	1.57306634094097e-07	7.24285198414203e-08	0	k__Bacteria;p__Candidatus Saccharibacteria
k__Bacteria;p__Candidatus Hydrothermota	0	3.83540568487698e-07	7.94682541946717e-07	0	2.20856889728064e-07	9.30064988301497e-08	k__Bacteria;p__Candidatus Hydrothermota
k__Bacteria;p__Candidatus Rokuibacteriota	2.14916151652685e-07	4.20929092580658e-07	1.07137454783388e-06	6.61943230709656e-07	1.00403224535445e-06	2.98596730782771e-07	k__Bacteria;p__Candidatus Rokuibacteriota
k__Bacteria;p__Candidatus Magasanikiibacteriota	8.45982007457798e-08	2.98499267489533e-08	2.20526286293795e-07	2.43220226902226e-07	2.97153344566966e-07	4.19707775036693e-08	k__Bacteria;p__Candidatus Magasanikiibacteriota
k__Bacteria;p__Armatimonadota	4.3549534835544e-08	2.91843688562546e-07	6.69724240409664e-07	5.07516688172596e-07	6.27238442244055e-07	7.13423936031932e-08	k__Bacteria;p__Armatimonadota
k__Bacteria;p__Candidatus Roizmanbacteria	7.82643628919135e-08	0	1.12232822426465e-07	7.67166931349823e-07	0	8.83021551514035e-09	k__Bacteria;p__Candidatus Roizmanbacteria
k__Bacteria;p__Deferribacterota	1.18702445041405e-08	3.30913634849625e-07	6.69517777257242e-08	0	2.33306930686366e-08	9.24514649532331e-08	k__Bacteria;p__Deferribacterota
k__Bacteria;p__Candidatus Zixiibacteriota	1.48327030110107e-07	8.20398796367506e-07	1.18407131903336e-06	2.6856854483614e-07	9.12509197948429e-07	3.32776097614805e-07	k__Bacteria;p__Candidatus Zixiibacteriota
k__Bacteria;p__Candidatus Parcubacteria	1.80466197214565e-07	6.83171177473341e-07	1.20535724264646e-06	7.01519690179215e-07	6.35203148305613e-07	2.34551584781655e-07	k__Bacteria;p__Candidatus Parcubacteria
k__Bacteria;p__Candidatus Kaiserbacteria	1.87380828264885e-08	4.40312176124763e-07	8.75510812314841e-07	7.80270235567785e-07	9.52817519795385e-07	3.82943988675198e-07	k__Bacteria;p__Candidatus Kaiserbacteria
k__Viruses;p__Lenarviricota	0	0	2.17489962169423e-08	0	0	2.01887739724544e-08	k__Viruses;p__Lenarviricota
k__Bacteria;p__candidate division NC10	0	0	2.83947746277872e-07	0	1.51256808826954e-07	9.6589428492897e-08	k__Bacteria;p__candidate division NC10
k__Viruses;p__Cressdnaviricota	0	3.79239566126333e-08	0	5.76216247650822e-08	5.9554005789676e-08	1.11449340334382e-08	k__Viruses;p__Cressdnaviricota
k__Bacteria;p__Candidatus Poribacteria	8.29787117699944e-08	4.28947732873337e-07	9.11444862271784e-07	6.3148275506529e-07	7.91977783945968e-07	1.84467003382276e-07	k__Bacteria;p__Candidatus Poribacteria
k__Bacteria;p__Vulcanimicrobiota	0	2.21364268518568e-07	3.99655255593347e-07	3.16760883534898e-07	7.92888116473227e-07	1.20055886080406e-07	k__Bacteria;p__Vulcanimicrobiota
k__Bacteria;p__Candidatus Amesbacteria	0	1.34568989352195e-08	0	0	5.58092359956456e-08	0	k__Bacteria;p__Candidatus Amesbacteria
k__Viruses;p__Phixviricota	0	2.55930944911422e-07	0	0	4.75919445512595e-08	0	k__Viruses;p__Phixviricota
k__Bacteria;p__Candidatus Paceibacterota	4.1545855696792e-08	9.2994002689031e-08	7.31363750142169e-07	3.22122704304075e-08	3.23310306733681e-07	2.28274676057063e-07	k__Bacteria;p__Candidatus Paceibacterota
k__Bacteria;p__Candidatus Hydrogenedentota	5.55111382210693e-08	3.6410680158309e-07	6.27518407338103e-07	4.64149572747361e-07	5.8341326520941e-07	1.23897550761215e-07	k__Bacteria;p__Candidatus Hydrogenedentota
k__Archaea;p__Candidatus Altarchaeota	4.46807855463905e-08	2.1870476361982e-07	2.13372040373377e-07	2.141155058655e-07	2.20688577508002e-07	1.14662318767974e-07	k__Archaea;p__Candidatus Altarchaeota
k__Bacteria;p__Candidatus Uhrbacteria	1.28135419318237e-07	1.28689350638273e-07	4.39993209722756e-07	2.34224843884553e-07	2.2569965601796e-07	7.25242165116795e-08	k__Bacteria;p__Candidatus Uhrbacteria
k__Bacteria;p__Candidatus Falkowbacteria	3.7205439262561e-08	1.46186702700946e-07	5.0982795184116e-07	3.07681180641684e-07	4.63323155251599e-07	1.59657296603101e-07	k__Bacteria;p__Candidatus Falkowbacteria
k__Bacteria;p__Atribacterota	8.81906707819043e-08	1.53654552396839e-07	3.89556987554091e-07	2.87986181413461e-07	2.89185674342907e-07	8.10874214006792e-08	k__Bacteria;p__Atribacterota
k__Bacteria;p__candidate division WWE3	0	1.52206612159403e-07	2.73301335376058e-07	2.34505328912093e-07	3.09697025750248e-07	4.92606085388245e-08	k__Bacteria;p__candidate division WWE3
k__Bacteria;p__Dictyoglomota	0	8.19982555148155e-08	4.88991569495069e-07	2.69231452726672e-07	2.14304932801304e-07	6.1419894090631e-08	k__Bacteria;p__Dictyoglomota
k__Bacteria;p__Candidatus Moraniibacteriota	0	0	2.30639740249893e-07	0	1.46788520572577e-07	1.45283460631286e-07	k__Bacteria;p__Candidatus Moraniibacteriota
k__Bacteria;p__Candidatus Melainabacteria	0	0	0	0	3.70721145722192e-08	2.3126754978634e-08	k__Bacteria;p__Candidatus Melainabacteria
k__Bacteria;p__Candidatus Aerophobetes	0	6.4475841845439e-08	2.28462834639486e-07	1.09189210770747e-07	1.07838877485255e-07	1.89178096447663e-07	k__Bacteria;p__Candidatus Aerophobetes
k__Bacteria;p__Abditibacteriota	0	2.11225631908752e-07	2.74570085477608e-07	6.3609040411289e-08	2.76164403444018e-07	0	k__Bacteria;p__Abditibacteriota
k__Archaea;p__Candidatus Verstraetearchaeota	0	1.36815304120473e-07	1.70016744227926e-07	6.61199235399887e-08	7.62010247699565e-08	3.24082951055845e-08	k__Archaea;p__Candidatus Verstraetearchaeota
k__Bacteria;p__candidate division WOR-3	0	0	0	2.25163433510797e-07	0	0	k__Bacteria;p__candidate division WOR-3
k__Bacteria;p__Candidatus Desantisbacteria	8.01214576145885e-08	1.38956555697875e-07	2.00551682743082e-07	1.73279799703746e-07	2.32806542428739e-07	5.6621389102519e-08	k__Bacteria;p__Candidatus Desantisbacteria
k__Bacteria;p__Candidatus Dormiibacterota	2.42363684676585e-08	1.08316303029154e-07	2.01647038613186e-07	1.37117808737591e-07	2.27540303646575e-07	9.78357320230288e-08	k__Bacteria;p__Candidatus Dormiibacterota
k__Bacteria;p__Candidatus Sungiibacteriota	5.846387850075e-08	1.11522165617773e-07	2.95728752525198e-07	1.27757140419954e-07	2.45199742673541e-07	2.64402142153067e-08	k__Bacteria;p__Candidatus Sungiibacteriota
k__Bacteria;p__Candidatus Absconditabacteria	0	0	1.65015430515763e-07	0	0	1.2566481756292e-08	k__Bacteria;p__Candidatus Absconditabacteria
k__Bacteria;p__Candidatus Neomarinimicrobiota	0	2.93072008080632e-08	1.6921273627186e-07	0	1.48288458153478e-08	0	k__Bacteria;p__Candidatus Neomarinimicrobiota
k__Archaea;p__Nanoarchaeota	0	0	1.43425813140777e-07	0	0	6.12546482595767e-08	k__Archaea;p__Nanoarchaeota
k__Bacteria;p__Candidatus Levyibacteriota	7.43267673676743e-08	8.45400024507282e-08	1.26828641023836e-07	1.89371535063015e-07	2.27285208975352e-07	0	k__Bacteria;p__Candidatus Levyibacteriota
k__Bacteria;p__Candidatus Buchananbacteria	1.97596143014206e-08	0	0	0	0	0	k__Bacteria;p__Candidatus Buchananbacteria
k__Bacteria;p__Candidatus Microgenomates	0	0	0	0	0	0	k__Bacteria;p__Candidatus Microgenomates
k__Bacteria;p__Candidatus Cryosericota	0	0	0	0	0	0	k__Bacteria;p__Candidatus Cryosericota
k__Bacteria;p__Candidatus Berkelbacteria	0	0	6.73865573497473e-08	0	0	0	k__Bacteria;p__Candidatus Berkelbacteria
k__Bacteria;p__Candidatus Lloydbacteria	0	0	6.33498746879045e-08	0	0	0	k__Bacteria;p__Candidatus Lloydbacteria
k__Bacteria;p__Candidatus Riflebacteria	0	0	6.1710230910046e-08	0	0	0	k__Bacteria;p__Candidatus Riflebacteria
k__Bacteria;p__Candidatus Wolfebacteria	0	0	5.67680695167327e-08	0	0	0	k__Bacteria;p__Candidatus Wolfebacteria
Others	0.231873922052892	0.408539419937221	0.712500700730557	0.357693765107699	0.502460977154394	0.240667222061883	Others
